# Supplementary material for: Haploinsufficiency of ITSN1 is associated with a substantial increased risk of Parkinson’s disease
Source: Cell Rep. Author manuscript; Available in PMC 2025 May 30. (PMC12124131; doi:10.1016/j.celrep.2025.115355)
Supplement: 10 [file NIHMS2069108-supplement-10.xlsx]

## Sheet: Replication
Gene Name	model	AoU_N_controls_with_qualifying_variant	AoU_N_controls_without_qualifying_variant	AMP_PD_N_cases_with_qualifying_variant	AMP_PD_N_cases_without_qualifying_variant	UKB_N_cases_with_qualifying_variant	UKB_N_cases_without_qualifying_variant	UKB_N_controls_with_qualifying_variant	UKB_N_controls_with_qualifying_variant	FET_pValue	FET_OR	FET_l95CI	FET_u95CI	CMH_pValue	CMH_OR	CMH_l95CI	CMH_u95CI
GBA1	flexnonsynmtr	134	50620	31	3115	33	3669	591	232787	7.36425e-09	3.75903	2.45333	5.6003	1.26452e-16	3.63654	2.75435	4.7313
ITSN1	ptv	9	50745	4	3142	9	3693	54	233324	0.00540893	7.17683	1.61431	25.7458	1.28647e-08	9.45273	4.67931	17.7355
PLEKHB2	syn	11	50743	3	3143	7	3695	225	233153	0.0445645	4.40293	0.788314	16.6777	0.0145461	2.32377	1.09524	4.37348
ADH5	flexdmg	196	50558	5	3141	26	3676	640	232738	0.0477033	0.410621	0.131763	0.975735	0.0637011	1.42523	0.958178	2.04857
PLEKHB2	UR	41	50713	0	3146	7	3695	54	233324	0.173684	0	0	1.51851	0.0497018	2.20948	0.854897	4.80864
ADH5	syn	43	50711	5	3141	5	3697	253	233125	0.202441	1.87737	0.579915	4.73478	0.236326	1.48827	0.702397	2.79615
ZNF554	flexnonsynmtr	316	50438	25	3121	5	3697	1311	232067	0.244903	1.27854	0.813582	1.92641	0.107217	0.733192	0.491779	1.05396
NEK11	syn	66	50688	6	3140	2	3700	371	233007	0.314929	1.46749	0.51942	3.37096	0.630023	0.792042	0.338537	1.58248
MERTK	raredmgmtr	137	50617	6	3140	21	3681	469	232909	0.589161	0.705982	0.254444	1.57835	0.00985038	1.73723	1.12974	2.56804
MERTK	syn	135	50619	10	3136	11	3691	876	232502	0.591771	1.19564	0.560016	2.27052	0.913959	0.939112	0.577097	1.44843
ITSN1	syn	302	50452	16	3130	17	3685	1439	231939	0.63131	0.853977	0.481277	1.41203	0.203673	0.792336	0.542281	1.12029
NEK11	flexnonsynmtr	402	50352	26	3120	42	3660	1338	232040	0.835607	1.0438	0.672413	1.5554	0.00257365	1.49378	1.15059	1.91107
ATP6V1B2	flexdmg	164	50590	10	3136	0	3702	671	232707	1	0.98366	0.462535	1.858	0.0130456	0.474494	0.226148	0.879853
GBA1	syn	96	50658	5	3141	7	3695	345	233033	1	0.839998	0.266488	2.03132	0.763015	1.05575	0.538922	1.87375
ATP6V1B2	syn	128	50626	7	3139	5	3697	365	233013	1	0.882003	0.347313	1.87251	0.781758	0.873971	0.446704	1.54858
ZNF554	syn	88	50666	5	3141	5	3697	314	233064	1	0.916508	0.290195	2.22327	1	0.959128	0.454385	1.7928
