# Supplementary material for: Haploinsufficiency of ITSN1 is associated with a substantial increased risk of Parkinson’s disease
Source: Cell Rep. Author manuscript; Available in PMC 2025 May 30. (PMC12124131; doi:10.1016/j.celrep.2025.115355)
Supplement: 11 [file NIHMS2069108-supplement-11.xlsx]

## Sheet: mantis-ml
Rank	Disease	%-rank	Score	Normalised score
1	Hand tremor	100	0.891	2.477
2	Pulmonary artery stenosis	99.96	0.8707	2.369
3	Inability to walk	99.92	0.8654	2.341
4	Decreased fetal movement	99.88	0.8619	2.322
5	Slurred speech	99.84	0.861	2.317
6	EEG with multifocal slow activity	99.81	0.8599	2.311
7	EEG with abnormally slow frequencies	99.77	0.8563	2.292
8	Attention deficit hyperactivity disorder	99.73	0.8512	2.265
9	Progressive inability to walk	99.69	0.8486	2.251
10	Abnormally large globe	99.65	0.8442	2.228
11	Dialeptic seizure	99.61	0.8394	2.202
12	Abnormal pulmonary valve morphology	99.57	0.8345	2.176
13	Obstructive sleep apnea	99.53	0.8285	2.144
14	Abnormality of brainstem morphology	99.5	0.8234	2.117
15	Pes cavus	99.46	0.8195	2.096
16	Abnormal pulmonary artery morphology	99.42	0.8193	2.095
17	Flat occiput	99.38	0.818	2.088
18	Wide intermamillary distance	99.34	0.8166	2.08
19	Cystic hygroma	99.3	0.8153	2.074
20	Interictal EEG abnormality	99.26	0.8151	2.073
21	Unsteady gait	99.22	0.8149	2.072
22	Tapered finger	99.18	0.8148	2.071
23	Infection-related seizure	99.15	0.8116	2.054
24	High forehead	99.11	0.8068	2.028
25	Hip dysplasia	99.07	0.8058	2.023
26	Aplasia Hypoplasia of the thymus	99.03	0.8033	2.01
27	Prominent nose	98.99	0.8026	2.006
28	Delayed gross motor development	98.95	0.8007	1.996
29	Interictal epileptiform activity	98.91	0.7989	1.986
30	Myoclonus	98.87	0.7973	1.978
31	Anxiety	98.83	0.7967	1.975
32	Limb hypertonia	98.8	0.7957	1.969
33	Aplasia Hypoplasia of the cerebellum	98.76	0.7926	1.952
34	Status epilepticus	98.72	0.7918	1.948
35	Flared metaphysis	98.68	0.7917	1.948
36	Absent fingernail	98.64	0.7917	1.947
37	Aplasia Hypoplasia of the vertebrae	98.6	0.7893	1.935
38	Abnormal fear anxiety-related behavior	98.56	0.7859	1.917
39	Polyhydramnios	98.52	0.7853	1.914
40	Aplasia Hypoplasia of the fibula	98.49	0.7836	1.905
41	Palpebral edema	98.45	0.7833	1.903
42	Hypoplastic fingernail	98.41	0.7826	1.899
43	Impulsivity	98.37	0.7818	1.895
44	Abnormality of the pulmonary vasculature	98.33	0.7813	1.892
45	Generalized tonic seizure	98.29	0.7813	1.892
46	Clonus	98.25	0.7809	1.89
47	Obsessive-compulsive behavior	98.21	0.7775	1.872
48	Loss of ability to walk	98.17	0.7768	1.868
49	Aplasia hypoplasia involving bones of the hand	98.14	0.7763	1.865
50	Cortical dysplasia	98.1	0.7754	1.861
51	Hyperactivity	98.06	0.774	1.853
52	Pericardial effusion	98.02	0.7731	1.848
53	Atrophy Degeneration affecting the cerebrum	97.98	0.7725	1.845
54	Cubitus valgus	97.94	0.766	1.811
55	Difficulty running	97.9	0.7632	1.795
56	Scrotal hypoplasia	97.86	0.7606	1.782
57	Severe global developmental delay	97.83	0.757	1.763
58	Prominent forehead	97.79	0.757	1.762
59	Downslanted palpebral fissures	97.75	0.7568	1.762
60	Prenatal movement abnormality	97.71	0.7568	1.761
61	Hyporeflexia	97.67	0.7566	1.76
62	Gastrostomy tube feeding in infancy	97.63	0.7561	1.758
63	Congenital contracture	97.59	0.7554	1.754
64	Abnormal intermamillary distance	97.55	0.7547	1.75
65	Abnormal bleeding	97.51	0.7531	1.742
66	Abnormality of the posterior hairline	97.48	0.7531	1.742
67	Gingival overgrowth	97.44	0.7524	1.738
68	Cerebral visual impairment	97.4	0.7513	1.732
69	Abnormality of the gingiva	97.36	0.7511	1.731
70	Lower limb amyotrophy	97.32	0.7497	1.724
71	Amblyopia	97.28	0.7494	1.722
72	Hypoplasia of the odontoid process	97.24	0.7491	1.72
73	Abnormality of central nervous system electrophysiology	97.2	0.7477	1.713
74	Lissencephaly	97.17	0.7475	1.712
75	Abnormality of the pylorus	97.13	0.7469	1.709
76	Abnormal toenail morphology	97.09	0.7448	1.697
77	Abnormality of neuronal migration	97.05	0.7448	1.697
78	Impairment of activities of daily living	97.01	0.7443	1.695
79	Epileptic spasm	96.97	0.7439	1.693
80	Disinhibition	96.93	0.7438	1.692
81	Hypoplasia of the pons	96.89	0.7437	1.692
82	Aplasia Hypoplasia of the eyebrow	96.85	0.7434	1.69
83	Metatarsus adductus	96.82	0.7424	1.685
84	Abnormality of the pons	96.78	0.7419	1.682
85	Infantile spasms	96.74	0.7416	1.68
86	Polymicrogyria	96.7	0.7404	1.674
87	Overlapping toe	96.66	0.7401	1.672
88	Short attention span	96.62	0.7397	1.67
89	Absent speech	96.58	0.7389	1.666
90	Overlapping fingers	96.54	0.7388	1.666
91	Abnormal cortical gyration	96.5	0.7382	1.662
92	Hypodontia	96.47	0.7371	1.657
93	Abnormality of the amniotic fluid	96.43	0.7357	1.649
94	Overfolded helix	96.39	0.7333	1.636
95	Abnormality of the musculature of the lower limbs	96.35	0.7332	1.636
96	Muscle stiffness	96.31	0.732	1.629
97	Impaired T cell function	96.27	0.7317	1.628
98	Elevated pulmonary artery pressure	96.23	0.7316	1.627
99	Talipes	96.19	0.7306	1.622
100	Hypertonia	96.16	0.7299	1.618
101	Aggressive behavior	96.12	0.729	1.613
102	Broad foot	96.08	0.7286	1.611
103	Pointed chin	96.04	0.7275	1.605
104	Functional abnormality of the gastrointestinal tract	96	0.7275	1.605
105	Short palm	95.96	0.7273	1.604
106	Developmental cataract	95.92	0.7228	1.58
107	Abnormal shape of the occiput	95.88	0.7221	1.576
108	Hypoplasia of the brainstem	95.84	0.7216	1.574
109	Abnormality of the pulmonary artery	95.81	0.7213	1.572
110	Onion bulb formation	95.77	0.7212	1.572
111	Abnormality of the palpebral fissures	95.73	0.7207	1.569
112	Cerebellar vermis atrophy	95.69	0.7204	1.567
113	Pes valgus	95.65	0.7199	1.565
114	Low posterior hairline	95.61	0.7198	1.564
115	Abnormal emotion affect behavior	95.57	0.7196	1.563
116	Long nose	95.53	0.7188	1.559
117	Abnormality of esophagus physiology	95.5	0.7187	1.558
118	Abnormal facial shape	95.46	0.7186	1.558
119	Focal impaired awareness seizure	95.42	0.7185	1.557
120	Abnormal fingernail morphology	95.38	0.7182	1.556
121	Arthrogryposis multiplex congenita	95.34	0.7158	1.543
122	Functional motor deficit	95.3	0.7152	1.54
123	Self-injurious behavior	95.26	0.7132	1.529
124	Short distal phalanx of finger	95.22	0.7124	1.525
125	Difficulty walking	95.18	0.7122	1.524
126	Delayed speech and language development	95.15	0.7115	1.52
127	Impairment in personality functioning	95.11	0.7111	1.518
128	Aplasia Hypoplasia of the earlobes	95.07	0.7108	1.516
129	Thoracic scoliosis	95.03	0.7098	1.511
130	Clinodactyly of the 5th finger	94.99	0.7092	1.508
131	Positional foot deformity	94.95	0.7086	1.504
132	Full cheeks	94.91	0.7079	1.501
133	Talipes equinovarus	94.87	0.7079	1.5
134	Impaired continence	94.83	0.7075	1.499
135	Epileptic encephalopathy	94.8	0.7072	1.497
136	Abnormality of facial soft tissue	94.76	0.7067	1.494
137	Abnormality of the ilium	94.72	0.7066	1.494
138	Long face	94.68	0.7057	1.489
139	Abnormality of prenatal development or birth	94.64	0.7056	1.489
140	Abnormality of the helix	94.6	0.705	1.485
141	Underdeveloped nasal alae	94.56	0.705	1.485
142	Slanting of the palpebral fissure	94.52	0.7048	1.484
143	Poor head control	94.49	0.7045	1.483
144	Open mouth	94.45	0.7045	1.483
145	Glossoptosis	94.41	0.7041	1.48
146	Narrow forehead	94.37	0.7033	1.476
147	Turricephaly	94.33	0.7031	1.475
148	Abnormal nipple morphology	94.29	0.7025	1.472
149	Rigidity	94.25	0.7017	1.468
150	Bipolar affective disorder	94.21	0.7012	1.465
151	Irregular vertebral endplates	94.17	0.7006	1.462
152	Spasticity	94.14	0.7004	1.461
153	Reduced number of teeth	94.1	0.7	1.459
154	Tonic seizure	94.06	0.6999	1.458
155	Distal lower limb amyotrophy	94.02	0.6997	1.457
156	Pectus carinatum	93.98	0.6994	1.455
157	Abnormality of the humerus	93.94	0.6994	1.455
158	Cerebellar hypoplasia	93.9	0.6992	1.454
159	Abnormal distal phalanx morphology of finger	93.86	0.698	1.448
160	Optic nerve hypoplasia	93.83	0.6975	1.445
161	Bicuspid aortic valve	93.79	0.6973	1.444
162	Abnormal ventricular septum morphology	93.75	0.6972	1.443
163	Abnormal magnesium concentration	93.71	0.6966	1.441
164	Hypotelorism	93.67	0.6966	1.44
165	Abnormality of the cerebral white matter	93.63	0.6962	1.438
166	Aplasia Hypoplasia of the phalanges of the hand	93.59	0.6949	1.431
167	Progressive microcephaly	93.55	0.6948	1.431
168	Aplasia Hypoplasia involving the metacarpal bones	93.51	0.6945	1.429
169	Dysphagia	93.48	0.6941	1.427
170	EEG with focal epileptiform discharges	93.44	0.6925	1.419
171	Atonic seizure	93.4	0.6925	1.419
172	Long fingers	93.36	0.6923	1.418
173	Abnormal heart valve morphology	93.32	0.6921	1.416
174	Abnormal blood ion concentration	93.28	0.6917	1.414
175	Abnormality of the cheek	93.24	0.6917	1.414
176	Curly hair	93.2	0.6914	1.412
177	Lower limb muscle weakness	93.17	0.6913	1.412
178	Brain atrophy	93.13	0.6906	1.409
179	Abnormality of the nasal tip	93.09	0.6905	1.408
180	Aplasia Hypoplasia of the scapulae	93.05	0.6903	1.407
181	Abnormal conjugate eye movement	93.01	0.6901	1.406
182	Gastroesophageal reflux	92.97	0.6893	1.401
183	Clinodactyly	92.93	0.6891	1.4
184	Aplasia Hypoplasia of the brainstem	92.89	0.689	1.4
185	Abnormality of earlobe	92.85	0.689	1.4
186	Large face	92.82	0.6885	1.397
187	Fetal ultrasound soft marker	92.78	0.6884	1.397
188	Abnormal eyelid morphology	92.74	0.688	1.394
189	Cerebral cortical atrophy	92.7	0.6875	1.392
190	Abnormality of the philtrum	92.66	0.6874	1.391
191	Spinal canal stenosis	92.62	0.687	1.389
192	Split hand	92.58	0.6858	1.383
193	Tetraplegia	92.54	0.6857	1.382
194	Abnormal muscle physiology	92.5	0.6856	1.382
195	Abnormality of the periventricular white matter	92.47	0.6854	1.381
196	Aplasia Hypoplasia of the phalanges of the thumb	92.43	0.6853	1.38
197	Cellulitis	92.39	0.6848	1.377
198	Abnormal metacarpal morphology	92.35	0.6845	1.376
199	Broad-based gait	92.31	0.6844	1.375
200	Abnormality of lower lip	92.27	0.6836	1.371
201	Spastic tetraparesis	92.23	0.6835	1.371
202	Delayed ability to walk	92.19	0.6827	1.366
203	Hypoplastic ilia	92.16	0.6825	1.365
204	Reduced tendon reflexes	92.12	0.6822	1.364
205	Pectus excavatum	92.08	0.682	1.363
206	Thickened calvaria	92.04	0.6818	1.362
207	Abnormal external genitalia	92	0.6818	1.361
208	Aplasia hypoplasia involving bones of the extremities	91.96	0.6814	1.359
209	Dolichocephaly	91.92	0.6814	1.359
210	Thin upper lip vermilion	91.88	0.6811	1.358
211	Abnormal nasal morphology	91.84	0.6808	1.356
212	Leukoencephalopathy	91.81	0.6808	1.356
213	Aplasia Hypoplasia of the corpus callosum	91.77	0.6808	1.356
214	Dyskinesia	91.73	0.6796	1.35
215	Abnormal social behavior	91.69	0.6793	1.348
216	Increased head circumference	91.65	0.6791	1.347
217	Abnormality of the cerebral cortex	91.61	0.679	1.347
218	Small face	91.57	0.6788	1.345
219	Joint hyperflexibility	91.53	0.6786	1.344
220	Abnormality of facial musculature	91.5	0.6782	1.342
221	Aplasia Hypoplasia of the distal phalanges of the hand	91.46	0.6772	1.337
222	Broad nasal tip	91.42	0.6772	1.337
223	Triangular face	91.38	0.677	1.336
224	Macrotia	91.34	0.6767	1.334
225	Cerebral atrophy	91.3	0.6764	1.332
226	Long philtrum	91.26	0.6754	1.328
227	Abnormal aortic valve cusp morphology	91.22	0.6747	1.323
228	Atrophy Degeneration affecting the central nervous system	91.18	0.6745	1.322
229	Abnormality of the humeroradial joint	91.15	0.674	1.32
230	Abnormality of the odontoid process	91.11	0.6715	1.306
231	Abnormal circulating calcium concentration	91.07	0.6714	1.306
232	Simplified gyral pattern	91.03	0.6712	1.305
233	Abnormality of mouth size	90.99	0.6706	1.302
234	Pace of progression	90.95	0.6698	1.298
235	Tetralogy of Fallot	90.91	0.6697	1.297
236	Progressive spastic paraplegia	90.87	0.6689	1.293
237	Facial palsy	90.83	0.6682	1.289
238	Neurological speech impairment	90.8	0.6681	1.289
239	Failure to thrive in infancy	90.76	0.6674	1.284
240	Urinary incontinence	90.72	0.6672	1.284
241	Abnormal myelination	90.68	0.6672	1.283
242	Portal hypertension	90.64	0.6671	1.283
243	Encephalopathy	90.6	0.6671	1.283
244	Hypsarrhythmia	90.56	0.6661	1.278
245	Periorbital edema	90.52	0.666	1.277
246	Truncal ataxia	90.49	0.666	1.277
247	Hypoplastic facial bones	90.45	0.6643	1.268
248	Bowel incontinence	90.41	0.6639	1.266
249	Short philtrum	90.37	0.6639	1.266
250	Abnormality of the metacarpal bones	90.33	0.6637	1.265
251	CNS hypomyelination	90.29	0.6636	1.264
252	Midface retrusion	90.25	0.6635	1.264
253	Aplastic hypoplastic toenail	90.21	0.6623	1.257
254	Abnormal atrioventricular valve morphology	90.17	0.6616	1.254
255	Multifocal epileptiform discharges	90.14	0.6616	1.254
256	Generalized hypotonia	90.1	0.6615	1.253
257	Horizontal nystagmus	90.06	0.6611	1.251
258	Abnormality of the lower limb	90.02	0.6605	1.248
259	Abnormality of the forehead	89.98	0.6604	1.247
260	Small for gestational age	89.94	0.6603	1.247
261	Aplasia Hypoplasia involving bones of the feet	89.9	0.6603	1.247
262	Aplasia cutis congenita	89.86	0.6601	1.246
263	Narrow chest	89.83	0.6598	1.244
264	Relative macrocephaly	89.79	0.6594	1.242
265	Abnormally folded helix	89.75	0.6592	1.241
266	Postnatal growth retardation	89.71	0.6591	1.24
267	Ectodermal dysplasia	89.67	0.659	1.24
268	Chronic diarrhea	89.63	0.6588	1.239
269	Abnormal diaphysis morphology	89.59	0.6588	1.239
270	Abnormality of the cerebral subcortex	89.55	0.6586	1.238
271	Slender build	89.51	0.6581	1.235
272	Pyloric stenosis	89.48	0.658	1.235
273	Vertebral hypoplasia	89.44	0.6577	1.233
274	Abnormality of the neck	89.4	0.6571	1.23
275	Postnatal microcephaly	89.36	0.6565	1.227
276	Esodeviation	89.32	0.6563	1.226
277	Patent foramen ovale	89.28	0.6558	1.223
278	EEG with spike-wave complexes	89.24	0.6548	1.217
279	Motor delay	89.2	0.6545	1.216
280	Macrocephaly	89.17	0.6544	1.216
281	Seizure precipitated by febrile infection	89.13	0.6542	1.214
282	Toe clinodactyly	89.09	0.6528	1.207
283	Abnormality of movement	89.05	0.6528	1.207
284	Coarse hair	89.01	0.6527	1.206
285	Thick vermilion border	88.97	0.6527	1.206
286	Aplasia Hypoplasia of fingers	88.93	0.6524	1.204
287	Short metacarpal	88.89	0.6521	1.203
288	Abdominal symptom	88.85	0.6519	1.202
289	Abnormality of peripheral nervous system electrophysiology	88.82	0.6513	1.199
290	Radioulnar synostosis	88.78	0.6505	1.194
291	Abnormal muscle tone	88.74	0.6502	1.193
292	Metaphyseal widening	88.7	0.6501	1.193
293	Severe muscular hypotonia	88.66	0.6496	1.19
294	Abnormal central motor function	88.62	0.6495	1.189
295	Abnormal large intestine physiology	88.58	0.6494	1.189
296	Abnormality of the outer ear	88.54	0.6493	1.188
297	Abnormality of the thymus	88.5	0.6491	1.187
298	Autism	88.47	0.6486	1.185
299	Abnormality of skull size	88.43	0.6479	1.181
300	Abnormality of mouth shape	88.39	0.6474	1.178
301	Focal-onset seizure	88.35	0.6474	1.178
302	Dysphonia	88.31	0.6464	1.172
303	Gastrointestinal inflammation	88.27	0.6463	1.172
304	Abnormal aortic valve morphology	88.23	0.6462	1.172
305	Contractures involving the joints of the feet	88.19	0.6459	1.17
306	Abnormal number of teeth	88.16	0.6456	1.168
307	Pulmonic stenosis	88.12	0.6456	1.168
308	Lymphedema	88.08	0.6453	1.167
309	Abnormality of the musculature of the limbs	88.04	0.6445	1.163
310	Pachygyria	88	0.6444	1.162
311	Absent toe	87.96	0.6441	1.16
312	Drooling	87.92	0.6441	1.16
313	Incoordination	87.88	0.644	1.16
314	Weakness of facial musculature	87.84	0.6439	1.159
315	Abnormal involuntary eye movements	87.81	0.6436	1.157
316	Aplasia of the fingers	87.77	0.6426	1.152
317	Deviation of finger	87.73	0.6421	1.15
318	Abnormality of lateral ventricle	87.69	0.6421	1.15
319	High anterior hairline	87.65	0.6418	1.148
320	Abnormal QT interval	87.61	0.6416	1.147
321	Abnormality of the chin	87.57	0.6414	1.146
322	Aplasia Hypoplasia involving the nose	87.53	0.6412	1.145
323	Limitation of joint mobility	87.5	0.6409	1.143
324	Abnormal hand morphology	87.46	0.64	1.139
325	Decreased body weight	87.42	0.6397	1.137
326	Abnormal cerebral morphology	87.38	0.6395	1.136
327	Toe walking	87.34	0.6391	1.134
328	Involuntary movements	87.3	0.6384	1.13
329	Abnormality of the tarsal bones	87.26	0.6383	1.129
330	Abnormality of the midface	87.22	0.6382	1.129
331	Gingival bleeding	87.18	0.6382	1.129
332	Distal lower limb muscle weakness	87.15	0.6381	1.128
333	Spastic dysarthria	87.11	0.638	1.128
334	Abnormality of the nasal alae	87.07	0.6378	1.127
335	Supranuclear gaze palsy	87.03	0.6376	1.126
336	Abnormality of the supraorbital ridges	86.99	0.6375	1.125
337	Gait disturbance	86.95	0.637	1.123
338	Abnormal platelet function	86.91	0.637	1.123
339	Vitiligo	86.87	0.6363	1.119
340	Muscle fibrillation	86.83	0.6356	1.115
341	Feeding difficulties	86.8	0.6356	1.115
342	Rhizomelia	86.76	0.6355	1.115
343	Abnormality of the cerebral vasculature	86.72	0.6349	1.111
344	Slow progression	86.68	0.6348	1.111
345	Ocular anterior segment dysgenesis	86.64	0.6343	1.108
346	Thin vermilion border	86.6	0.634	1.107
347	Abnormality of corneal size	86.56	0.634	1.106
348	Premature loss of teeth	86.52	0.6337	1.105
349	Inflammation of the large intestine	86.49	0.6329	1.101
350	Thin eyebrow	86.45	0.6327	1.099
351	Abnormality of the acetabulum	86.41	0.6325	1.099
352	2-3 toe syndactyly	86.37	0.6324	1.098
353	Abnormality of blood circulation	86.33	0.6324	1.098
354	Abnormality of coordination	86.29	0.6309	1.09
355	Smooth philtrum	86.25	0.6306	1.089
356	Abnormal upper limb bone morphology	86.21	0.6305	1.088
357	Inguinal hernia	86.17	0.6304	1.087
358	Lumbar hyperlordosis	86.14	0.6299	1.085
359	Abnormality of the metencephalon	86.1	0.6291	1.08
360	Ptosis	86.06	0.6288	1.079
361	Webbed neck	86.02	0.6282	1.076
362	Spastic tetraplegia	85.98	0.6274	1.071
363	Blue irides	85.94	0.6274	1.071
364	Agitation	85.9	0.6272	1.07
365	Neonatal respiratory distress	85.86	0.6271	1.07
366	Abnormal dermatoglyphics	85.83	0.6271	1.07
367	Abnormality of joint mobility	85.79	0.6264	1.066
368	Abnormality of upper lip vermillion	85.75	0.6264	1.066
369	Chronic constipation	85.71	0.6259	1.064
370	Constipation	85.67	0.6258	1.063
371	Nystagmus	85.63	0.6255	1.061
372	Abnormality of the upper arm	85.59	0.6255	1.061
373	Aplasia hypoplasia of the extremities	85.55	0.6253	1.06
374	Abnormal nervous system physiology	85.51	0.6251	1.059
375	X-linked recessive inheritance	85.48	0.6248	1.058
376	Congenital abnormal hair pattern	85.44	0.6248	1.057
377	Abnormality of the umbilical cord	85.4	0.6245	1.056
378	Stereotypy	85.36	0.6243	1.055
379	Anonychia	85.32	0.6241	1.054
380	Feeding difficulties in infancy	85.28	0.6241	1.054
381	Onset	85.24	0.6239	1.053
382	Abnormality of the metaphysis	85.2	0.6237	1.051
383	Abnormal eye physiology	85.17	0.6236	1.051
384	Abnormal ear morphology	85.13	0.6235	1.051
385	Abnormality of the scrotum	85.09	0.6235	1.051
386	Shuffling gait	85.05	0.6235	1.05
387	Abnormal pattern of respiration	85.01	0.6232	1.049
388	Tracheomalacia	84.97	0.6232	1.049
389	High palate	84.93	0.623	1.048
390	Synophrys	84.89	0.6225	1.045
391	Respiratory insufficiency due to muscle weakness	84.85	0.6219	1.042
392	Broad phalanx of the toes	84.82	0.6216	1.04
393	Protruding ear	84.78	0.6216	1.04
394	Abnormal hair pattern	84.74	0.6213	1.039
395	Esotropia	84.7	0.6212	1.038
396	Abnormal pulmonary valve physiology	84.66	0.6212	1.038
397	Abnormality of hindbrain morphology	84.62	0.6211	1.038
398	Bilateral sensorineural hearing impairment	84.58	0.6206	1.035
399	Abnormality of the pinna	84.54	0.6205	1.034
400	Upslanted palpebral fissure	84.5	0.6202	1.033
401	Variable expressivity	84.47	0.6202	1.033
402	Thrombocytosis	84.43	0.6197	1.03
403	Lack of skin elasticity	84.39	0.6196	1.03
404	Thick lower lip vermilion	84.35	0.6195	1.029
405	Abnormal blood inorganic cation concentration	84.31	0.6195	1.029
406	Thickened nuchal skin fold	84.27	0.6194	1.029
407	Abnormal metatarsal morphology	84.23	0.619	1.026
408	Diffuse cerebral atrophy	84.19	0.6184	1.023
409	Abnormality of the musculature	84.16	0.6184	1.023
410	Abnormal scalp morphology	84.12	0.6183	1.023
411	Abnormality of hair texture	84.08	0.6181	1.022
412	Focal motor seizure	84.04	0.6177	1.019
413	Abnormal stomach morphology	84	0.6176	1.019
414	Abnormality of the periorbital region	83.96	0.6175	1.019
415	Muscle weakness	83.92	0.6175	1.019
416	Tetraparesis	83.88	0.6175	1.018
417	Behavioral abnormality	83.84	0.6175	1.018
418	Abnormal mitral valve morphology	83.81	0.6174	1.018
419	Microretrognathia	83.77	0.6169	1.015
420	Muscular hypotonia	83.73	0.6168	1.015
421	Narrow face	83.69	0.6168	1.014
422	Abnormal oral mucosa morphology	83.65	0.6166	1.014
423	Joint hypermobility	83.61	0.6163	1.012
424	Cerebellar malformation	83.57	0.6163	1.012
425	Broad long bones	83.53	0.6163	1.012
426	Small nail	83.5	0.6158	1.009
427	Abnormality of the digestive system	83.46	0.6157	1.009
428	Arrhythmia	83.42	0.6155	1.008
429	Deep philtrum	83.38	0.6153	1.007
430	Abnormality of the seventh cranial nerve	83.34	0.6153	1.007
431	Eczema	83.3	0.6149	1.004
432	Tall stature	83.26	0.6148	1.004
433	Sleep apnea	83.22	0.6143	1.001
434	Brachydactyly	83.18	0.6142	1.001
435	Gait ataxia	83.15	0.6136	0.9975
436	Abnormality of digestive system physiology	83.11	0.6126	0.9923
437	Posteriorly rotated ears	83.07	0.6122	0.9904
438	Short finger	83.03	0.6122	0.9903
439	Pulmonary arterial hypertension	82.99	0.6122	0.9902
440	Short digit	82.95	0.612	0.9889
441	Hyperlordosis	82.91	0.6119	0.9888
442	Distal amyotrophy	82.87	0.6119	0.9886
443	Dystonia	82.83	0.6116	0.9871
444	Autistic behavior	82.8	0.6115	0.9865
445	Ventricular septal defect	82.76	0.6115	0.9864
446	Abnormality of calvarial morphology	82.72	0.6112	0.9849
447	Oligodactyly	82.68	0.611	0.984
448	Periauricular skin pits	82.64	0.6104	0.9807
449	Glomerulonephritis	82.6	0.6103	0.9802
450	Hypermetropia	82.56	0.6098	0.9774
451	Abnormality of the zygomatic bone	82.52	0.6098	0.9773
452	Abnormality of the gastrointestinal tract	82.49	0.6098	0.9773
453	Abnormality of periauricular region	82.45	0.6095	0.9759
454	Regional abnormality of skin	82.41	0.6095	0.9757
455	Abnormality of upper lip	82.37	0.6094	0.9751
456	Brain imaging abnormality	82.33	0.6086	0.9711
457	Abnormal cardiac ventricle morphology	82.29	0.6084	0.9698
458	Prolonged prothrombin time	82.25	0.6078	0.9669
459	Deviation of the hand or of fingers of the hand	82.21	0.6078	0.9665
460	Abnormal facial expression	82.17	0.6077	0.9664
461	Global developmental delay	82.14	0.6076	0.9659
462	Abnormality of dental eruption	82.1	0.6073	0.9642
463	Abnormality of the eye	82.06	0.6073	0.9641
464	Areflexia	82.02	0.6065	0.9599
465	Narrow mouth	81.98	0.6064	0.9593
466	Abnormal enchondral ossification	81.94	0.6058	0.9562
467	Cutaneous syndactyly	81.9	0.6056	0.9551
468	Optic atrophy	81.86	0.6054	0.9538
469	Hypoplastic left heart	81.83	0.6052	0.953
470	Abnormal peripheral myelination	81.79	0.6044	0.9488
471	Hypoplasia of dental enamel	81.75	0.604	0.9467
472	Abnormality of the nervous system	81.71	0.6036	0.9443
473	Abnormal lung morphology	81.67	0.6029	0.9407
474	Wide mouth	81.63	0.6028	0.9402
475	Sparse and thin eyebrow	81.59	0.6023	0.9374
476	Abnormality of the voice	81.55	0.6022	0.937
477	Abnormal renal corpuscle morphology	81.51	0.602	0.9359
478	Abnormal prothrombin time	81.48	0.602	0.9357
479	Abnormal albumin level	81.44	0.6017	0.9342
480	Abnormal ocular adnexa morphology	81.4	0.6017	0.9341
481	Short chin	81.36	0.6015	0.9332
482	Death in infancy	81.32	0.6013	0.9319
483	Gastrointestinal hemorrhage	81.28	0.6011	0.9312
484	Abnormality of the ocular adnexa	81.24	0.6011	0.9307
485	Proximal muscle weakness in lower limbs	81.2	0.6008	0.9294
486	Intracranial hemorrhage	81.17	0.6005	0.9278
487	Abnormality of peripheral nerves	81.13	0.6003	0.9269
488	Facial edema	81.09	0.5999	0.9246
489	Decreased head circumference	81.05	0.5998	0.9243
490	Abnormality of the sternum	81.01	0.5995	0.9227
491	Knee flexion contracture	80.97	0.5995	0.9223
492	Upper motor neuron dysfunction	80.93	0.5993	0.9212
493	Insomnia	80.89	0.5993	0.9212
494	Hypoplastic heart	80.85	0.5989	0.9193
495	Abnormality of the palm	80.82	0.5987	0.9183
496	Gaze-evoked nystagmus	80.78	0.5985	0.9174
497	Abnormality of the 1st metacarpal	80.74	0.5982	0.9153
498	Aplasia Hypoplasia involving the pelvis	80.7	0.5981	0.915
499	Neurodevelopmental delay	80.66	0.5978	0.9134
500	Short phalanx of finger	80.62	0.5976	0.9124
501	Abnormality of the nail	80.58	0.5975	0.912
502	Abnormal atrial septum morphology	80.54	0.5975	0.9116
503	Abnormality of globe location	80.5	0.5974	0.9115
504	Melanocytic nevus	80.47	0.5971	0.9097
505	Prolonged QT interval	80.43	0.5971	0.9095
506	Cerebellar atrophy	80.39	0.597	0.9091
507	Restlessness	80.35	0.5968	0.9079
508	Aplasia Hypoplasia of the external ear	80.31	0.5967	0.9077
509	Facial hypertrichosis	80.27	0.5964	0.9061
510	Tremor by anatomical site	80.23	0.596	0.904
511	Abnormal skeletal muscle morphology	80.19	0.5953	0.9003
512	Mitral regurgitation	80.16	0.5953	0.9002
513	Morphological central nervous system abnormality	80.12	0.5952	0.8997
514	Delayed myelination	80.08	0.5948	0.8972
515	Abnormality of the orbital region	80.04	0.5946	0.8962
516	Abnormal nervous system electrophysiology	80	0.5942	0.894
517	Functional abnormality of the bladder	79.96	0.5939	0.8928
518	Trigonocephaly	79.92	0.5938	0.8923
519	Tremor	79.88	0.5937	0.8917
520	Abnormality of connective tissue	79.84	0.5936	0.8912
521	Abnormality of muscle size	79.81	0.5933	0.8895
522	Aplasia hypoplasia involving bones of the upper limbs	79.77	0.5929	0.8875
523	Periorbital fullness	79.73	0.5929	0.8874
524	Abnormal foot morphology	79.69	0.5928	0.8869
525	Abnormal size of the palpebral fissures	79.65	0.5928	0.8866
526	Premature birth	79.61	0.5926	0.8859
527	Generalized-onset seizure	79.57	0.5921	0.8828
528	Intestinal malrotation	79.53	0.5919	0.882
529	Diplopia	79.5	0.5919	0.8817
530	Abnormal tendon morphology	79.46	0.5916	0.8806
531	High hypermetropia	79.42	0.5916	0.8805
532	Wormian bones	79.38	0.5914	0.8791
533	Abnormality of the hairline	79.34	0.5913	0.8787
534	Wide nose	79.3	0.5912	0.8783
535	Abnormality of the mandible	79.26	0.5911	0.8775
536	Abnormality of the ankles	79.22	0.5908	0.8763
537	Hypertelorism	79.18	0.5908	0.8761
538	Rapidly progressive	79.15	0.5907	0.8757
539	Abnormal heart valve physiology	79.11	0.5907	0.8756
540	Skeletal muscle atrophy	79.07	0.5907	0.8756
541	Short foot	79.03	0.5905	0.8746
542	Abnormality of fluid regulation	78.99	0.5903	0.8736
543	Short neck	78.95	0.5903	0.8734
544	Abnormal platelet volume	78.91	0.5902	0.8727
545	Prominent nasal bridge	78.87	0.5901	0.8722
546	Sudden cardiac death	78.83	0.5898	0.8708
547	Abnormal nervous system morphology	78.8	0.5897	0.8704
548	Abnormality of eye movement	78.76	0.5896	0.8699
549	Acne	78.72	0.5896	0.8698
550	Abnormality of renal glomerulus morphology	78.68	0.5895	0.8694
551	Apathy	78.64	0.5895	0.8691
552	Sleep disturbance	78.6	0.5894	0.8684
553	Neonatal hypotonia	78.56	0.5893	0.868
554	Tricuspid regurgitation	78.52	0.5889	0.8658
555	Abnormal cerebellum morphology	78.49	0.5886	0.8642
556	Abnormality of the scapula	78.45	0.5885	0.864
557	Abnormality of the pubic bone	78.41	0.5881	0.8617
558	Abnormal peripheral nervous system morphology	78.37	0.5881	0.8614
559	Abnormality of the cervical spine	78.33	0.588	0.8609
560	Ventriculomegaly	78.29	0.5877	0.8594
561	Ectrodactyly	78.25	0.5875	0.8584
562	Abnormal tricuspid valve morphology	78.21	0.5874	0.8579
563	Abnormality of the septum pellucidum	78.17	0.5869	0.8552
564	Frontal bossing	78.14	0.5867	0.854
565	Abnormality of head or neck	78.1	0.5864	0.8527
566	Abnormality of forebrain morphology	78.06	0.5864	0.8525
567	Abnormal vascular physiology	78.02	0.5864	0.8525
568	Apraxia	77.98	0.5862	0.8516
569	Accelerated skeletal maturation	77.94	0.586	0.8504
570	Abnormality of the dentition	77.9	0.5857	0.8487
571	Bloody diarrhea	77.86	0.5853	0.8469
572	Abnormal corpus callosum morphology	77.83	0.5852	0.8464
573	Aplasia Hypoplasia affecting the eye	77.79	0.5845	0.8425
574	Abnormal morphology of the great vessels	77.75	0.5843	0.8414
575	Broad finger	77.71	0.5842	0.8406
576	Abnormal skull morphology	77.67	0.5836	0.8375
577	Mania	77.63	0.5836	0.8374
578	Cerebral palsy	77.59	0.5834	0.8364
579	Abnormal nephron morphology	77.55	0.5833	0.8362
580	Distal muscle weakness	77.51	0.5831	0.8349
581	Generalized hypopigmentation of hair	77.48	0.583	0.8346
582	Recurrent respiratory infections	77.44	0.583	0.8346
583	Abnormality of vision	77.4	0.5829	0.8337
584	Abnormal cardiac atrium morphology	77.36	0.5828	0.8336
585	Metaphyseal irregularity	77.32	0.5828	0.8334
586	Edema	77.28	0.5826	0.8323
587	Seizure	77.24	0.5824	0.8315
588	Hypophosphatemia	77.2	0.5822	0.83
589	Aplasia Hypoplasia involving the vertebral column	77.17	0.5821	0.8294
590	Large fontanelles	77.13	0.5819	0.8286
591	Congestive heart failure	77.09	0.5818	0.8281
592	Proptosis	77.05	0.5813	0.8253
593	Abnormality of limbs	77.01	0.5812	0.825
594	Abnormal palate morphology	76.97	0.5809	0.8232
595	Atrial septal defect	76.93	0.5806	0.8219
596	Depressivity	76.89	0.5806	0.8216
597	Aplasia Hypoplasia involving bones of the skull	76.85	0.5804	0.8207
598	Abnormal location of ears	76.82	0.5798	0.8175
599	Limb joint contracture	76.78	0.5796	0.8162
600	Aplasia hypoplasia involving bones of the lower limbs	76.74	0.5795	0.816
601	Nephrocalcinosis	76.7	0.5795	0.8156
602	Poor speech	76.66	0.5793	0.8148
603	Abnormal lip morphology	76.62	0.5792	0.8144
604	Optic disc hypoplasia	76.58	0.5792	0.814
605	Abnormal patella morphology	76.54	0.5788	0.812
606	Sensory neuropathy	76.5	0.5783	0.8096
607	Blepharitis	76.47	0.5783	0.8092
608	Functional abnormality of the inner ear	76.43	0.5782	0.8091
609	Narrow palate	76.39	0.578	0.8079
610	Abnormal morphology of the radius	76.35	0.578	0.8078
611	Short metatarsal	76.31	0.5774	0.8049
612	Deviation of the 5th finger	76.27	0.5773	0.8039
613	Wide nasal bridge	76.23	0.5772	0.8035
614	Abnormal nerve conduction velocity	76.19	0.5768	0.8016
615	Preauricular pit	76.16	0.5762	0.7981
616	Microtia	76.12	0.5754	0.7942
617	Aplasia Hypoplasia of the nails	76.08	0.5746	0.7898
618	Slow saccadic eye movements	76.04	0.5744	0.7884
619	Internal hemorrhage	76	0.5739	0.7858
620	Abnormal vascular morphology	75.96	0.5737	0.7851
621	Mandibular prognathia	75.92	0.5737	0.785
622	Early onset of sexual maturation	75.88	0.5736	0.7844
623	Dental crowding	75.84	0.5734	0.7831
624	Abnormality of the bladder	75.81	0.573	0.7811
625	Abnormal aortic arch morphology	75.77	0.5729	0.7804
626	Abnormality of the curvature of the vertebral column	75.73	0.5727	0.7795
627	Abnormal axial skeleton morphology	75.69	0.5725	0.7786
628	Aplasia Hypoplasia involving the central nervous system	75.65	0.5725	0.7783
629	Abnormality of higher mental function	75.61	0.5723	0.7772
630	Mild hearing impairment	75.57	0.5721	0.7763
631	Abnormality of skeletal morphology	75.53	0.5718	0.7745
632	Everted lower lip vermilion	75.5	0.571	0.7704
633	Abnormal cardiac septum morphology	75.46	0.571	0.7703
634	External ophthalmoplegia	75.42	0.5709	0.77
635	Cerebellar cyst	75.38	0.5704	0.7674
636	Abnormal anterior eye segment morphology	75.34	0.5704	0.7673
637	Micromelia	75.3	0.5703	0.7667
638	Congenital malformation of the left heart	75.26	0.5701	0.7657
639	Anal stenosis	75.22	0.57	0.7652
640	Intellectual disability	75.18	0.57	0.7649
641	Abnormal renal pelvis morphology	75.15	0.5699	0.7648
642	Immunodeficiency	75.11	0.5697	0.7635
643	Abnormality of the cerebral ventricles	75.07	0.5696	0.7628
644	Craniofacial dystonia	75.03	0.5688	0.759
645	Arrhinencephaly	74.99	0.5682	0.7556
646	Misalignment of teeth	74.95	0.5681	0.7548
647	Neurodevelopmental abnormality	74.91	0.568	0.7542
648	Atrioventricular canal defect	74.87	0.5678	0.7532
649	Generalized muscle weakness	74.83	0.5677	0.7527
650	Sensorineural hearing impairment	74.8	0.5675	0.7516
651	Red eye	74.76	0.5673	0.7508
652	Round face	74.72	0.5672	0.75
653	Abnormality of digestive system morphology	74.68	0.5672	0.7499
654	Exercise-induced myalgia	74.64	0.5671	0.7497
655	Abnormal thrombocyte morphology	74.6	0.567	0.7491
656	Abnormality of the head	74.56	0.567	0.7491
657	Bulbous nose	74.52	0.5669	0.7488
658	Abnormality of the hepatic vasculature	74.49	0.5669	0.7485
659	Nasal speech	74.45	0.5668	0.748
660	Prominent metopic ridge	74.41	0.5667	0.7477
661	Abnormality of malar bones	74.37	0.5666	0.7472
662	Abnormality of skeletal physiology	74.33	0.5666	0.747
663	EEG with generalized epileptiform discharges	74.29	0.5665	0.7466
664	Precocious puberty	74.25	0.5662	0.7451
665	Sporadic	74.21	0.566	0.7438
666	Abnormality of facial skeleton	74.17	0.5658	0.7428
667	Heterogeneous	74.14	0.5657	0.7423
668	Delayed eruption of teeth	74.1	0.5657	0.742
669	Hypochromic anemia	74.06	0.5654	0.7406
670	Abnormal conjunctiva morphology	74.02	0.5648	0.7372
671	Thoracic hypoplasia	73.98	0.5646	0.7365
672	Mitral valve prolapse	73.94	0.5646	0.7362
673	Abnormal cranial nerve morphology	73.9	0.5645	0.7357
674	Malar flattening	73.86	0.5645	0.7356
675	Congenital onset	73.83	0.5643	0.7345
676	Abnormality of toe	73.79	0.5639	0.7326
677	Abnormality of the skeletal system	73.75	0.5638	0.7319
678	Advanced eruption of teeth	73.71	0.5637	0.7315
679	Telecanthus	73.67	0.5633	0.7292
680	Cutis laxa	73.63	0.5632	0.7289
681	Specific learning disability	73.59	0.5631	0.7284
682	Flexion contracture	73.55	0.5624	0.7246
683	Hyperreflexia	73.51	0.5623	0.724
684	Aplasia hypoplasia involving forearm bones	73.48	0.5622	0.7234
685	Poor suck	73.44	0.5621	0.723
686	Finger clinodactyly	73.4	0.5618	0.7212
687	Short ribs	73.36	0.5617	0.7208
688	Joint stiffness	73.32	0.5615	0.7197
689	Abnormality of cranial sutures	73.28	0.5612	0.7182
690	Vomiting	73.24	0.5608	0.7163
691	Aplasia hypoplasia involving the skeleton	73.2	0.5608	0.7162
692	Small hand	73.17	0.5606	0.7152
693	Disproportionate tall stature	73.13	0.5605	0.7146
694	Hernia	73.09	0.5605	0.7143
695	Abnormal eye morphology	73.05	0.5602	0.7127
696	Abnormal jaw morphology	73.01	0.5601	0.7126
697	Abnormality of the upper limb	72.97	0.5595	0.7092
698	Failure to thrive	72.93	0.5594	0.7086
699	Abnormal renal cortex morphology	72.89	0.5594	0.7084
700	Short middle phalanx of finger	72.85	0.5593	0.7079
701	Esophagitis	72.82	0.5591	0.7071
702	Abnormality of body weight	72.78	0.5584	0.7034
703	Strabismus	72.74	0.5582	0.7022
704	Hypoplasia of the corpus callosum	72.7	0.558	0.7014
705	Patent ductus arteriosus	72.66	0.5574	0.6979
706	Abnormality of the external nose	72.62	0.5573	0.6973
707	Abnormality of the metopic suture	72.58	0.557	0.6956
708	Abnormal middle phalanx morphology of the hand	72.54	0.5568	0.695
709	Cognitive impairment	72.5	0.5566	0.6938
710	Abnormal digit morphology	72.47	0.5565	0.6929
711	Abnormal eosinophil morphology	72.43	0.5559	0.6898
712	Cutis marmorata	72.39	0.5556	0.6882
713	Contractures of the joints of the upper limbs	72.35	0.5555	0.6878
714	Abnormality of the anterior fontanelle	72.31	0.5554	0.6873
715	Abnormal tongue physiology	72.27	0.5553	0.6868
716	Abnormal oral cavity morphology	72.23	0.5553	0.6865
717	Abnormality of the knee	72.19	0.5551	0.6858
718	Abnormal ventriculoarterial connection	72.16	0.555	0.685
719	Abnormal shape of the frontal region	72.12	0.5548	0.6839
720	Slender long bone	72.08	0.5547	0.6835
721	Aplasia Hypoplasia of the eyelid	72.04	0.5547	0.6834
722	Abnormality of the hip joint	72	0.5546	0.6829
723	Abnormality of the inner ear	71.96	0.5545	0.6825
724	Spinal rigidity	71.92	0.554	0.68
725	Absent radius	71.88	0.554	0.6798
726	Aplasia Hypoplasia of the optic nerve	71.84	0.5538	0.6787
727	Abnormality of the abdominal wall	71.81	0.5538	0.6786
728	Abnormality of peripheral nerve conduction	71.77	0.5529	0.6737
729	Lower limb spasticity	71.73	0.5528	0.6734
730	Conjunctivitis	71.69	0.5528	0.6732
731	Abnormally lax or hyperextensible skin	71.65	0.5528	0.6731
732	Ataxia	71.61	0.5527	0.6727
733	Abnormal morphology of the abdominal musculature	71.57	0.5526	0.6726
734	Aplasia Hypoplasia of the cerebellar vermis	71.53	0.5526	0.6723
735	Intracranial cystic lesion	71.5	0.5524	0.6712
736	Aplasia Hypoplasia of the radius	71.46	0.5523	0.6705
737	Dysmetria	71.42	0.5522	0.6703
738	Abnormality of pulmonary circulation	71.38	0.5521	0.6695
739	Abnormality of the thoracic spine	71.34	0.552	0.6692
740	Abnormal respiratory system morphology	71.3	0.552	0.6692
741	Abnormalities of placenta or umbilical cord	71.26	0.552	0.669
742	Abnormal venous morphology	71.22	0.5518	0.668
743	Abnormal elasticity of skin	71.18	0.5517	0.6677
744	Abnormality of limb bone	71.15	0.5516	0.6672
745	Hypoplastic scapulae	71.11	0.5513	0.6656
746	Microcephaly	71.07	0.5513	0.6654
747	Abnormal female reproductive system physiology	71.03	0.5512	0.6651
748	Abnormality of the talus	70.99	0.5509	0.6633
749	Abnormal skin morphology of the palm	70.95	0.5507	0.6621
750	Severe short stature	70.91	0.5502	0.6593
751	Skin ulcer	70.87	0.55	0.6584
752	Hypoalbuminemia	70.83	0.5499	0.6581
753	Broad phalanx	70.8	0.5499	0.658
754	Sparse eyebrow	70.76	0.5499	0.658
755	Abnormal joint morphology	70.72	0.5499	0.6579
756	Abnormality of the thorax	70.68	0.5499	0.6577
757	Deviation of the thumb	70.64	0.5494	0.6555
758	Abnormal corpus striatum morphology	70.6	0.5491	0.6539
759	Abnormality of finger	70.56	0.5487	0.6516
760	Scoliosis	70.52	0.5486	0.651
761	Aortic aneurysm	70.49	0.5483	0.6493
762	Joint contracture of the hand	70.45	0.5482	0.649
763	Depressed nasal bridge	70.41	0.5481	0.6483
764	Abnormality of the synovia	70.37	0.5479	0.6475
765	Abnormality of dental enamel	70.33	0.5474	0.6444
766	Deviation of the hallux	70.29	0.5472	0.6435
767	Broad forehead	70.25	0.5471	0.6427
768	Abnormality of upper limb epiphysis morphology	70.21	0.5469	0.642
769	Epistaxis	70.17	0.5466	0.6405
770	Abnormal palmar dermatoglyphics	70.14	0.5466	0.6401
771	Cryptorchidism	70.1	0.5465	0.6396
772	Abnormality of salivation	70.06	0.5464	0.6393
773	Motor seizure	70.02	0.5464	0.639
774	Bradycardia	69.98	0.5454	0.6342
775	Prominent occiput	69.94	0.5453	0.6336
776	Abnormal aortic valve physiology	69.9	0.5453	0.6333
777	Abnormality of the mouth	69.86	0.5452	0.633
778	Single transverse palmar crease	69.83	0.5451	0.6326
779	Hydronephrosis	69.79	0.5449	0.6315
780	Abnormality of dental structure	69.75	0.5449	0.6314
781	Mental deterioration	69.71	0.5448	0.6307
782	Abnormality of the scalp hair	69.67	0.5448	0.6306
783	Abnormality of the frontal hairline	69.63	0.5448	0.6305
784	Impaired vibration sensation in the lower limbs	69.59	0.5444	0.6288
785	Abnormal oral morphology	69.55	0.5441	0.6272
786	Abnormality of the radius	69.51	0.5441	0.6271
787	Flexion contracture of digit	69.48	0.544	0.6266
788	Aplasia Hypoplasia of the thumb	69.44	0.5439	0.626
789	Renal dysplasia	69.4	0.5439	0.6257
790	Axial muscle weakness	69.36	0.5435	0.6239
791	Micrognathia	69.32	0.5435	0.6235
792	Short long bone	69.28	0.5429	0.6208
793	Abnormality of lower limb joint	69.24	0.5422	0.617
794	Kyphoscoliosis	69.2	0.542	0.616
795	Dysarthria	69.17	0.542	0.6156
796	Aplasia hypoplasia affecting bones of the axial skeleton	69.13	0.5416	0.6137
797	Exodeviation	69.09	0.5415	0.6133
798	Abnormal systemic blood pressure	69.05	0.5415	0.6129
799	Constitutional symptom	69.01	0.5412	0.6114
800	Abnormal vagina morphology	68.97	0.5405	0.608
801	Impaired social interactions	68.93	0.5405	0.6078
802	Abnormality of the rib cage	68.89	0.5405	0.6076
803	Camptodactyly	68.85	0.5405	0.6075
804	Abnormality of the lens	68.82	0.5403	0.6067
805	Agenesis of corpus callosum	68.78	0.5401	0.6056
806	Cardiac arrest	68.74	0.5401	0.6055
807	Redundant skin	68.7	0.5397	0.6035
808	Abnormality of the palmar creases	68.66	0.5395	0.6025
809	Abnormality of the hip bone	68.62	0.5394	0.6018
810	Pendular nystagmus	68.58	0.5394	0.6017
811	Abnormality of the autonomic nervous system	68.54	0.5387	0.5983
812	Hernia of the abdominal wall	68.5	0.5385	0.5972
813	Ulnar deviation of finger	68.47	0.5385	0.597
814	Low-set ears	68.43	0.5384	0.5967
815	Thin ribs	68.39	0.5383	0.5961
816	Aplasia Hypoplasia of the cerebrum	68.35	0.5382	0.5957
817	Toe syndactyly	68.31	0.5382	0.5955
818	Otitis media	68.27	0.5381	0.5952
819	Abnormality of the hand	68.23	0.538	0.5943
820	Bulbar signs	68.19	0.5379	0.5938
821	Abnormal cardiovascular system physiology	68.16	0.5378	0.5936
822	Spastic diplegia	68.12	0.5378	0.5932
823	Prominent supraorbital ridges	68.08	0.5377	0.593
824	Eclabion	68.04	0.5375	0.5919
825	Abnormal biliary tract morphology	68	0.5375	0.5918
826	Abnormality of the nose	67.96	0.5374	0.5914
827	Venous insufficiency	67.92	0.5372	0.5901
828	Subcutaneous hemorrhage	67.88	0.5366	0.5868
829	Short palpebral fissure	67.84	0.5365	0.5865
830	Abnormality of brain morphology	67.81	0.5361	0.5843
831	Limb muscle weakness	67.77	0.5358	0.5828
832	Taurodontia	67.73	0.5354	0.5806
833	Aplasia Hypoplasia of the mandible	67.69	0.535	0.5783
834	Morphological abnormality of the gastrointestinal tract	67.65	0.5348	0.5775
835	Abnormality of the nares	67.61	0.5348	0.5772
836	Abnormality of upper limb joint	67.57	0.5346	0.5764
837	Abnormal abdomen morphology	67.53	0.5345	0.5758
838	Abnormality of globe size	67.5	0.5342	0.5744
839	Abnormal platelet count	67.46	0.5341	0.5735
840	Abnormality of the calf	67.42	0.534	0.5733
841	Abnormality of pelvic girdle bone morphology	67.38	0.5338	0.5722
842	Underdeveloped supraorbital ridges	67.34	0.5334	0.57
843	Abnormality of limb bone morphology	67.3	0.5333	0.5696
844	Aplasia Hypoplasia of the ear	67.26	0.5333	0.5692
845	Delayed skeletal maturation	67.22	0.533	0.5678
846	Decreased number of peripheral myelinated nerve fibers	67.18	0.5327	0.5663
847	Abnormal finger phalanx morphology	67.15	0.5326	0.5657
848	Absent septum pellucidum	67.11	0.5326	0.5656
849	Mild neurosensory hearing impairment	67.07	0.5325	0.5653
850	Abnormality of the fontanelles or cranial sutures	67.03	0.5321	0.563
851	Short nose	66.99	0.5321	0.5628
852	Abnormal blood monovalent inorganic cation concentration	66.95	0.5318	0.5612
853	Abnormality of the respiratory system	66.91	0.5316	0.5606
854	Abnormal larynx morphology	66.87	0.5314	0.5592
855	Varicose veins	66.83	0.5309	0.5567
856	Clinical course	66.8	0.5309	0.5566
857	Progressive hearing impairment	66.76	0.5309	0.5564
858	Bilateral tonic-clonic seizure	66.72	0.5308	0.5562
859	Preauricular skin tag	66.68	0.5307	0.5555
860	Nausea and vomiting	66.64	0.5306	0.5549
861	Anorexia	66.6	0.5304	0.554
862	Abnormal appendicular skeleton morphology	66.56	0.5303	0.5535
863	Highly arched eyebrow	66.52	0.5298	0.5508
864	Abnormal forearm bone morphology	66.49	0.5296	0.5496
865	Abnormal intestine morphology	66.45	0.5293	0.5483
866	Retinal degeneration	66.41	0.5293	0.5479
867	Muscular hypotonia of the trunk	66.37	0.5291	0.5467
868	Congenital malformation of the great arteries	66.33	0.529	0.5463
869	Morphological abnormality of the inner ear	66.29	0.5289	0.546
870	Posterior embryotoxon	66.25	0.5288	0.5455
871	Spastic gait	66.21	0.5287	0.5451
872	Abnormality of female external genitalia	66.17	0.5286	0.5441
873	Epiphyseal stippling	66.14	0.5286	0.5441
874	Abnormality of the vertebral column	66.1	0.5284	0.5433
875	Abnormality of immune system physiology	66.06	0.5283	0.5429
876	Craniosynostosis	66.02	0.5278	0.54
877	Facial asymmetry	65.98	0.5275	0.5384
878	Hoarse voice	65.94	0.5275	0.5382
879	Anteverted nares	65.9	0.5269	0.5354
880	Juvenile onset	65.86	0.5267	0.534
881	Aplasia Hypoplasia of the skin	65.83	0.5266	0.5339
882	Abnormality of the face	65.79	0.5266	0.5337
883	Aplasia Hypoplasia of metatarsal bones	65.75	0.5266	0.5335
884	Abnormality of the breast	65.71	0.5263	0.532
885	Clonic seizure	65.67	0.526	0.5306
886	Hyperventilation	65.63	0.5259	0.5299
887	Abnormality of the basal ganglia	65.59	0.5258	0.5295
888	Blue sclerae	65.55	0.5258	0.5294
889	Abnormality of the elbow	65.51	0.5257	0.5291
890	Abnormality of the peripheral nervous system	65.48	0.5256	0.5281
891	Abnormal morphology of the musculature of the neck	65.44	0.5254	0.5274
892	Cavernous hemangioma	65.4	0.5251	0.5258
893	Cone-shaped epiphyses of the phalanges of the hand	65.36	0.5251	0.5257
894	Postural instability	65.32	0.525	0.525
895	Sacrococcygeal pilonidal abnormality	65.28	0.5248	0.5241
896	Abnormal cochlea morphology	65.24	0.5246	0.5231
897	Nevus	65.2	0.5246	0.5231
898	Biliary tract abnormality	65.17	0.5245	0.5224
899	Interphalangeal joint contracture of finger	65.13	0.5242	0.5211
900	Abnormality of the calvaria	65.09	0.5241	0.5203
901	Osteopenia	65.05	0.5239	0.5192
902	Abnormality of the thyroid gland	65.01	0.5239	0.519
903	Large for gestational age	64.97	0.5238	0.519
904	Abnormality of the vertebral endplates	64.93	0.5237	0.5179
905	Wide anterior fontanel	64.89	0.5235	0.517
906	Abnormality of the optic disc	64.85	0.523	0.5146
907	Decreased motor nerve conduction velocity	64.82	0.5226	0.5122
908	Coarse facial features	64.78	0.5225	0.512
909	Abnormal reflex	64.74	0.5225	0.512
910	Slender finger	64.7	0.5223	0.5105
911	Pes planus	64.66	0.5222	0.51
912	Micropenis	64.62	0.5216	0.5068
913	Flexion contracture of finger	64.58	0.5212	0.5049
914	Nausea	64.54	0.5205	0.5013
915	Arnold-Chiari malformation	64.5	0.5202	0.4997
916	Vesicoureteral reflux	64.47	0.52	0.4985
917	Ascites	64.43	0.5199	0.4979
918	Cataract	64.39	0.5199	0.4978
919	Abnormality of the radial head	64.35	0.5198	0.4975
920	Skin tags	64.31	0.5186	0.4912
921	Abnormality of the ear	64.27	0.5185	0.4906
922	Sandal gap	64.23	0.5185	0.4906
923	Sparse hair	64.19	0.5179	0.487
924	Central nervous system cyst	64.16	0.5178	0.4866
925	Unusual infection	64.12	0.5177	0.4859
926	Chorea	64.08	0.5176	0.4859
927	Thick eyebrow	64.04	0.5171	0.4828
928	Deeply set eye	64	0.517	0.4823
929	Abnormal connection of the cardiac segments	63.96	0.5161	0.4777
930	Peripheral neuropathy	63.92	0.5153	0.4734
931	Abnormality of blood and blood-forming tissues	63.88	0.5149	0.4713
932	Abnormal pyramidal sign	63.84	0.5149	0.4712
933	Abnormal larynx physiology	63.81	0.5145	0.4692
934	Recurrent infections	63.77	0.5143	0.4681
935	Abnormal testis morphology	63.73	0.5139	0.4662
936	Convex nasal ridge	63.69	0.5139	0.4656
937	Abnormal oral physiology	63.65	0.5135	0.4637
938	Abnormality of adrenal physiology	63.61	0.5134	0.4633
939	Abnormal atrioventricular valve physiology	63.57	0.5133	0.4628
940	Proteinuria	63.53	0.5124	0.4581
941	Arterial stenosis	63.5	0.512	0.4557
942	Large basal ganglia	63.46	0.512	0.4557
943	Abnormality of fibula morphology	63.42	0.5119	0.4554
944	Kyphosis	63.38	0.5116	0.4538
945	Aplasia Hypoplasia of toe	63.34	0.5114	0.4524
946	Gait imbalance	63.3	0.5113	0.4518
947	Infantile onset	63.26	0.5112	0.4513
948	Abnormality of the nasal bridge	63.22	0.5111	0.451
949	Abnormality of binocular vision	63.18	0.5107	0.4486
950	Generalized hirsutism	63.15	0.5101	0.4457
951	Limited hip movement	63.11	0.5101	0.4456
952	Abnormal lower limb bone morphology	63.07	0.5099	0.4447
953	Mortality Aging	63.03	0.5097	0.4435
954	Synostosis involving bones of the upper limbs	62.99	0.5094	0.4421
955	Abnormality of forearm bone	62.95	0.5094	0.4419
956	Short stature	62.91	0.5093	0.4415
957	Carious teeth	62.87	0.5092	0.441
958	Abnormality of odontoid tissue	62.83	0.5092	0.441
959	Diffuse white matter abnormalities	62.8	0.5089	0.4391
960	Low anterior hairline	62.76	0.5088	0.4388
961	Abnormality of the hallux	62.72	0.5083	0.4363
962	Weakness due to upper motor neuron dysfunction	62.68	0.5082	0.4357
963	Progressive	62.64	0.508	0.4343
964	Abnormality of the optic nerve	62.6	0.5077	0.4328
965	Abnormal eating behavior	62.56	0.5072	0.4301
966	Lower extremity joint dislocation	62.52	0.507	0.4293
967	Absent forearm bone	62.49	0.5069	0.4284
968	Respiratory tract infection	62.45	0.5068	0.4283
969	Abnormal ear physiology	62.41	0.5064	0.426
970	Abnormality of the lymphatic system	62.37	0.5063	0.4254
971	Fine hair	62.33	0.5053	0.4198
972	Intestinal atresia	62.29	0.5052	0.4194
973	Hypoplasia of teeth	62.25	0.5047	0.4169
974	Mask-like facies	62.21	0.5044	0.4152
975	Epicanthus	62.17	0.5044	0.4152
976	Sepsis	62.14	0.5041	0.4137
977	Leukopenia	62.1	0.5041	0.4134
978	Stroke	62.06	0.504	0.4133
979	Broad hallux	62.02	0.5037	0.4118
980	Petechiae	61.98	0.5037	0.4115
981	Peripheral axonal neuropathy	61.94	0.5037	0.4113
982	Thrombocytopenia	61.9	0.5035	0.4106
983	Abnormal renal tubule morphology	61.86	0.5035	0.4103
984	Abnormality of visual evoked potentials	61.83	0.5035	0.4102
985	Tented upper lip vermilion	61.79	0.503	0.4079
986	Generalized myoclonic seizure	61.75	0.5029	0.4075
987	Hallucinations	61.71	0.5029	0.4074
988	Eyelid coloboma	61.67	0.5025	0.4052
989	Respiratory distress	61.63	0.5023	0.4042
990	Peripheral axonal degeneration	61.59	0.502	0.4024
991	Abnormality of the maxilla	61.55	0.5019	0.4018
992	Abnormality of the ulna	61.51	0.5017	0.4011
993	Abnormality of the epiphysis of the femoral head	61.48	0.5016	0.4003
994	Aplasia Hypoplasia of the nipples	61.44	0.5016	0.4002
995	Ectopic calcification	61.4	0.5015	0.3996
996	Sensory impairment	61.36	0.501	0.3971
997	Fused cervical vertebrae	61.32	0.5009	0.3967
998	Osteolysis	61.28	0.5008	0.3959
999	Abnormality of the columella	61.24	0.5006	0.3951
1000	EEG abnormality	61.2	0.5001	0.3922
1001	Intrauterine growth retardation	61.17	0.4999	0.391
1002	Retrognathia	61.13	0.4999	0.391
1003	Psychomotor retardation	61.09	0.4998	0.3905
1004	Omphalocele	61.05	0.4994	0.3887
1005	Abnormal saccadic eye movements	61.01	0.4994	0.3885
1006	Delayed cranial suture closure	60.97	0.4993	0.3879
1007	Syndactyly	60.93	0.4992	0.3877
1008	Abnormal systemic arterial morphology	60.89	0.4991	0.3869
1009	Abnormality of body height	60.85	0.4988	0.3852
1010	Conductive hearing impairment	60.82	0.4984	0.3832
1011	Exotropia	60.78	0.4982	0.3821
1012	Visual impairment	60.74	0.4981	0.3815
1013	Abnormality of the parathyroid physiology	60.7	0.4979	0.3804
1014	Abnormality of the femoral neck	60.66	0.4974	0.3779
1015	Paralysis	60.62	0.4973	0.3774
1016	Osteomyelitis	60.58	0.4968	0.3748
1017	Abnormal electrophysiology of sinoatrial node origin	60.54	0.4968	0.3746
1018	Hyperextensible skin	60.5	0.4964	0.3728
1019	Abnormal brain positron emission tomography	60.47	0.4962	0.3717
1020	Cleft upper lip	60.43	0.496	0.3704
1021	Abnormality of the curvature of the cornea	60.39	0.496	0.3703
1022	Limited elbow movement	60.35	0.4958	0.3694
1023	Upper extremity joint dislocation	60.31	0.4958	0.3692
1024	Abnormality of skin morphology	60.27	0.4956	0.3684
1025	Abnormality of the vasculature	60.23	0.4955	0.3678
1026	Skeletal muscle hypertrophy	60.19	0.4954	0.3672
1027	Abnormal breast morphology	60.16	0.4953	0.3667
1028	Abnormality of the immune system	60.12	0.4952	0.3662
1029	Diminished motivation	60.08	0.4951	0.3658
1030	Abnormal umbilicus morphology	60.04	0.4946	0.3632
1031	Generalized hyperpigmentation	60	0.4946	0.3629
1032	Abnormality of the fourth ventricle	59.96	0.4946	0.3627
1033	Long toe	59.92	0.4943	0.3612
1034	Missing ribs	59.88	0.4935	0.3572
1035	Abnormality of the cerebellar vermis	59.84	0.4935	0.357
1036	Skin pit	59.81	0.4933	0.3563
1037	Polyuria	59.77	0.4933	0.3558
1038	Aplasia Hypoplasia affecting the fundus	59.73	0.4926	0.3521
1039	Hearing impairment	59.69	0.4924	0.3511
1040	Abnormality of the choanae	59.65	0.4924	0.351
1041	Camptodactyly of finger	59.61	0.4922	0.3503
1042	Abnormality of the gallbladder	59.57	0.4914	0.3459
1043	Broad thumb	59.53	0.4908	0.3427
1044	Abnormality of temperature regulation	59.5	0.4907	0.3421
1045	Plagiocephaly	59.46	0.4903	0.3401
1046	Abnormal size of the clitoris	59.42	0.4902	0.3393
1047	Abnormality of the epiphyses of the hand	59.38	0.4901	0.3387
1048	Neuroblastic tumor	59.34	0.4899	0.3377
1049	Cachexia	59.3	0.4898	0.3371
1050	EEG with polyspike wave complexes	59.26	0.4897	0.3367
1051	Developmental regression	59.22	0.4893	0.3349
1052	Abnormal 5th finger morphology	59.18	0.4887	0.3314
1053	Enlarged thorax	59.15	0.4885	0.3307
1054	Cupped ear	59.11	0.4883	0.3295
1055	Abdominal wall defect	59.07	0.4883	0.3293
1056	Abnormal myeloid leukocyte morphology	59.03	0.4882	0.3288
1057	Abnormality of the musculature of the upper limbs	58.99	0.4881	0.3283
1058	Microcornea	58.95	0.488	0.328
1059	Hemangioma	58.91	0.4876	0.3255
1060	Epidermal acanthosis	58.87	0.4873	0.3243
1061	Cleft palate	58.83	0.4871	0.3232
1062	Abnormality of the lower urinary tract	58.8	0.4869	0.3218
1063	Broad phalanges of the hand	58.76	0.4865	0.3197
1064	Abnormality of cardiovascular system electrophysiology	58.72	0.4863	0.3185
1065	Aortic root aneurysm	58.68	0.4862	0.3179
1066	Anteriorly placed anus	58.64	0.4861	0.3178
1067	Recurrent urinary tract infections	58.6	0.4857	0.3154
1068	Incomplete penetrance	58.56	0.4849	0.3114
1069	Congenital hip dislocation	58.52	0.4846	0.3098
1070	Abnormality of skeletal maturation	58.49	0.4845	0.3092
1071	Dental malocclusion	58.45	0.4845	0.3091
1072	Dyspnea	58.41	0.4843	0.3082
1073	Aplasia Hypoplasia involving bones of the thorax	58.37	0.4843	0.3082
1074	Abnormal tricuspid valve physiology	58.33	0.4843	0.3081
1075	Abnormality of coagulation	58.29	0.4841	0.307
1076	Mildly elevated creatine kinase	58.25	0.484	0.3064
1077	Limb ataxia	58.21	0.4838	0.3055
1078	Male sexual dysfunction	58.17	0.4838	0.3054
1079	Abnormal aortic morphology	58.14	0.4834	0.303
1080	Hypoplastic labia majora	58.1	0.483	0.3013
1081	Abnormality of the genital system	58.06	0.483	0.3011
1082	External genital hypoplasia	58.02	0.4828	0.2999
1083	Increased body weight	57.98	0.4822	0.2967
1084	Hypogonadotropic hypogonadism	57.94	0.4819	0.295
1085	Rocker bottom foot	57.9	0.4817	0.294
1086	Short toe	57.86	0.4815	0.2932
1087	Displacement of the urethral meatus	57.83	0.4815	0.2932
1088	Abnormal iris pigmentation	57.79	0.4812	0.2912
1089	Generalized-onset motor seizure	57.75	0.4806	0.2885
1090	Intention tremor	57.71	0.4802	0.286
1091	Babinski sign	57.67	0.4796	0.2827
1092	Spastic paraplegia	57.63	0.4794	0.2819
1093	Dilatation	57.59	0.479	0.2799
1094	Torsade de pointes	57.55	0.4789	0.279
1095	Abnormal inflammatory response	57.51	0.4787	0.2784
1096	Global brain atrophy	57.48	0.4787	0.2779
1097	Abnormality of cardiovascular system morphology	57.44	0.4784	0.2766
1098	Moderate sensorineural hearing impairment	57.4	0.4783	0.2757
1099	Aplasia hypoplasia of the humerus	57.36	0.4782	0.2756
1100	Pulmonary hypoplasia	57.32	0.478	0.2743
1101	Vascular neoplasm	57.28	0.4778	0.2731
1102	Abnormality of skin adnexa morphology	57.24	0.4777	0.2728
1103	Primitive neuroectodermal tumor	57.2	0.4777	0.2727
1104	Abnormality of the dental root	57.17	0.4776	0.2725
1105	Abnormal hair quantity	57.13	0.4769	0.2684
1106	Abnormal consumption behavior	57.09	0.4768	0.2682
1107	Abnormal autonomic nervous system physiology	57.05	0.4768	0.2679
1108	Recurrent pneumonia	57.01	0.4761	0.2645
1109	Polyneuropathy	56.97	0.4759	0.2634
1110	Abnormality of the labia	56.93	0.4759	0.2631
1111	Abnormal phalangeal joint morphology of the hand	56.89	0.4757	0.2623
1112	Perseveration	56.85	0.4755	0.2613
1113	Upper limb muscle weakness	56.82	0.4746	0.2565
1114	Multiple joint contractures	56.78	0.4746	0.2564
1115	Abnormal tubulointerstitial morphology	56.74	0.4741	0.2536
1116	Abnormal drinking behavior	56.7	0.4738	0.2519
1117	Nasogastric tube feeding	56.66	0.4735	0.2503
1118	Abnormality of the Achilles tendon	56.62	0.4732	0.2488
1119	Megalocornea	56.58	0.4729	0.2473
1120	Abnormal cardiac test	56.54	0.4729	0.2471
1121	Abnormality of the sense of smell	56.5	0.4728	0.2464
1122	Abnormality iris morphology	56.47	0.4725	0.2451
1123	Upper limb undergrowth	56.43	0.4722	0.2433
1124	Inflammatory abnormality of the eye	56.39	0.4719	0.2418
1125	Vertebral segmentation defect	56.35	0.4718	0.2414
1126	Frequent falls	56.31	0.4717	0.2409
1127	Hallux valgus	56.27	0.4714	0.2393
1128	Waddling gait	56.23	0.4713	0.2389
1129	Torticollis	56.19	0.4709	0.2366
1130	Abnormality of the femoral neck or head region	56.16	0.4709	0.2363
1131	Duodenal atresia	56.12	0.4708	0.236
1132	Abnormal reproductive system morphology	56.08	0.4707	0.2357
1133	Ankle flexion contracture	56.04	0.4706	0.2349
1134	Abnormality of the forearm	56	0.4705	0.2344
1135	Abnormal tongue morphology	55.96	0.4703	0.2332
1136	Functional respiratory abnormality	55.92	0.4702	0.233
1137	Polydipsia	55.88	0.4701	0.232
1138	Fasciculations	55.84	0.47	0.2316
1139	Dislocated radial head	55.81	0.4693	0.2283
1140	Dilatation of the cerebral artery	55.77	0.4693	0.228
1141	Myoclonic seizure	55.73	0.4693	0.2278
1142	Abnormality of the thoracic cavity	55.69	0.4688	0.2254
1143	Disproportionate short stature	55.65	0.4686	0.2241
1144	Macular purpura	55.61	0.4683	0.2229
1145	Long palpebral fissure	55.57	0.468	0.2212
1146	Abnormality of the cerebrospinal fluid	55.53	0.4679	0.2207
1147	Aplasia Hypoplasia of the abdominal wall musculature	55.5	0.4678	0.22
1148	Personality changes	55.46	0.4676	0.2188
1149	Abnormality of the kidney	55.42	0.4675	0.2184
1150	Facial hypotonia	55.38	0.4675	0.2182
1151	Increased inflammatory response	55.34	0.4669	0.215
1152	Aplasia Hypoplasia involving the femoral head and neck	55.3	0.4664	0.2127
1153	Abnormality of extrapyramidal motor function	55.26	0.4664	0.2126
1154	Ulnar deviation of the hand or of fingers of the hand	55.22	0.466	0.2106
1155	Fever	55.18	0.466	0.2104
1156	Abnormality of the diaphragm	55.15	0.4658	0.2095
1157	Echolalia	55.11	0.4658	0.2092
1158	Abnormal superficial reflex	55.07	0.4651	0.2058
1159	Coarctation of aorta	55.03	0.4649	0.2046
1160	Avascular necrosis	54.99	0.4649	0.2045
1161	Acute leukemia	54.95	0.4647	0.2036
1162	Hip contracture	54.91	0.4646	0.2027
1163	Distal sensory impairment	54.87	0.4643	0.2013
1164	Abnormality of the cardiovascular system	54.83	0.4641	0.2001
1165	Thickened helices	54.8	0.4636	0.1974
1166	Purpura	54.76	0.4634	0.1963
1167	Infantile muscular hypotonia	54.72	0.4631	0.1952
1168	Aplasia Hypoplasia of the patella	54.68	0.4627	0.193
1169	Cranial nerve paralysis	54.64	0.4626	0.1922
1170	Pain	54.6	0.4625	0.1919
1171	Cephalocele	54.56	0.4625	0.1919
1172	Platyspondyly	54.52	0.462	0.189
1173	Umbilical hernia	54.49	0.4616	0.1869
1174	Cerebral hypoplasia	54.45	0.4615	0.1865
1175	Irregular menstruation	54.41	0.4615	0.1865
1176	Synostosis of joints	54.37	0.4615	0.1864
1177	Abnormality of the skin	54.33	0.4614	0.186
1178	Hearing abnormality	54.29	0.4612	0.185
1179	Hemorrhage of the eye	54.25	0.4604	0.1807
1180	Abnormal mitral valve physiology	54.21	0.4603	0.1801
1181	Abnormal uvea morphology	54.17	0.4603	0.18
1182	Abnormality of thyroid physiology	54.14	0.4602	0.1796
1183	Abnormality of the nasal dorsum	54.1	0.4602	0.1794
1184	Abnormal blood cation concentration	54.06	0.4602	0.1793
1185	Premature skin wrinkling	54.02	0.4598	0.1775
1186	Apnea	53.98	0.4598	0.1773
1187	Abnormality of lower limb epiphysis morphology	53.94	0.4595	0.1757
1188	Aplasia Hypoplasia of the iris	53.9	0.459	0.173
1189	Abnormality of the clavicle	53.86	0.4589	0.1723
1190	Increased size of the clitoris	53.83	0.4587	0.1717
1191	Abnormal parietal bone morphology	53.79	0.4585	0.1706
1192	Abnormality of T cell physiology	53.75	0.4584	0.17
1193	Abnormal renal morphology	53.71	0.4584	0.1696
1194	Abnormality of epiphysis morphology	53.67	0.4583	0.1691
1195	Abnormality of circulating enzyme level	53.63	0.4582	0.1688
1196	Recurrent bacterial infections	53.59	0.4581	0.1683
1197	Cleft lip	53.55	0.458	0.1676
1198	Excessive salivation	53.51	0.4579	0.167
1199	X-linked inheritance	53.48	0.4578	0.1668
1200	Choanal atresia	53.44	0.4572	0.1632
1201	Abnormality of the ribs	53.4	0.4569	0.162
1202	Localized skin lesion	53.36	0.4566	0.1604
1203	Increased blood pressure	53.32	0.4566	0.1601
1204	Abnormality of the musculature of the hand	53.28	0.4565	0.1596
1205	Hypospadias	53.24	0.4563	0.1587
1206	Somatic mutation	53.2	0.4561	0.1574
1207	Abnormality of the spleen	53.17	0.456	0.157
1208	Abnormal sacrum morphology	53.13	0.456	0.157
1209	Abnormality of refraction	53.09	0.4559	0.1566
1210	Abnormality of the adrenal glands	53.05	0.4555	0.1544
1211	Narrow palpebral fissure	53.01	0.4555	0.1543
1212	Abnormal renal medulla morphology	52.97	0.4553	0.1532
1213	Hypertrichosis	52.93	0.4551	0.1521
1214	Hemivertebrae	52.89	0.4544	0.1487
1215	Dysdiadochokinesis	52.85	0.4543	0.1479
1216	Abnormal ureter physiology	52.82	0.4539	0.1456
1217	Abnormal epiphyseal ossification	52.78	0.4529	0.1405
1218	Abnormal synaptic transmission	52.74	0.4528	0.14
1219	Elbow flexion contracture	52.7	0.4528	0.1397
1220	Weak cry	52.66	0.4524	0.1378
1221	Hypoplasia of the radius	52.62	0.4522	0.1367
1222	Abnormal heart morphology	52.58	0.4521	0.1362
1223	Aplasia Hypoplasia involving the skeletal musculature	52.54	0.452	0.1358
1224	Fatigue	52.5	0.4519	0.1354
1225	Generalized abnormality of skin	52.47	0.4516	0.1335
1226	Abnormal granulocyte morphology	52.43	0.4508	0.1291
1227	Aortic regurgitation	52.39	0.4505	0.1277
1228	Abnormal hair morphology	52.35	0.4503	0.1264
1229	Interstitial pulmonary abnormality	52.31	0.4498	0.1241
1230	Abnormality of long bone morphology	52.27	0.4495	0.1226
1231	Increased circulating antibody level	52.23	0.4495	0.1225
1232	Abnormality of permanent molar morphology	52.19	0.4494	0.1218
1233	Hirsutism	52.16	0.4493	0.1214
1234	Dehydration	52.12	0.4491	0.1202
1235	Abnormal lymphocyte physiology	52.08	0.449	0.1196
1236	Abnormal large intestine morphology	52.04	0.4489	0.119
1237	Recurrent otitis media	52	0.4486	0.1177
1238	Abnormality of the gastric mucosa	51.96	0.4483	0.1159
1239	Limb undergrowth	51.92	0.448	0.1146
1240	Fatigable weakness	51.88	0.448	0.1144
1241	Abnormality of the middle ear	51.84	0.4477	0.113
1242	Moderate hearing impairment	51.81	0.4475	0.1116
1243	Abnormality of the male genitalia	51.77	0.4471	0.1094
1244	Recurrent skin infections	51.73	0.4462	0.1047
1245	Pediatric onset	51.69	0.4461	0.1043
1246	Profound global developmental delay	51.65	0.4459	0.1032
1247	Aplasia Hypoplasia of the ribs	51.61	0.4454	0.1004
1248	EMG: myopathic abnormalities	51.57	0.4453	0.09997
1249	Abnormality of male external genitalia	51.53	0.4453	0.09993
1250	Mild global developmental delay	51.5	0.4444	0.09514
1251	Abnormal oral frenulum morphology	51.46	0.4442	0.09401
1252	Areflexia of lower limbs	51.42	0.4441	0.09377
1253	Abnormality of skeletal muscle fiber size	51.38	0.444	0.09302
1254	Abnormality of the dental pulp	51.34	0.4438	0.09186
1255	Aplasia Hypoplasia of the middle phalanges of the hand	51.3	0.4437	0.0913
1256	Abnormality of the phalanges of the toes	51.26	0.4434	0.08977
1257	Decreased circulating antibody level	51.22	0.4432	0.08903
1258	Gastrointestinal atresia	51.18	0.4431	0.08848
1259	Bruising susceptibility	51.15	0.4429	0.08723
1260	Disproportionate short-limb short stature	51.11	0.4428	0.08668
1261	Hydrocephalus	51.07	0.4426	0.08542
1262	Abnormality of the labia majora	51.03	0.4424	0.08471
1263	Puberty and gonadal disorders	50.99	0.4424	0.08462
1264	Recurrent infection of the gastrointestinal tract	50.95	0.4423	0.08416
1265	Retinal coloboma	50.91	0.4421	0.08272
1266	Abnormal form of the vertebral bodies	50.87	0.442	0.08242
1267	Deviation of toes	50.83	0.442	0.08232
1268	Central hypothyroidism	50.8	0.4408	0.07618
1269	Abnormality of molar morphology	50.76	0.4406	0.07495
1270	Vocal cord paralysis	50.72	0.4406	0.07484
1271	Lower limb hyperreflexia	50.68	0.4405	0.07443
1272	Hypohidrosis or hyperhidrosis	50.64	0.4404	0.07398
1273	Prematurely aged appearance	50.6	0.4403	0.07334
1274	Abnormal circulating follicle-stimulating hormone level	50.56	0.4401	0.07247
1275	Abnormality of the larynx	50.52	0.44	0.07178
1276	Growth delay	50.49	0.4399	0.0713
1277	Prolonged bleeding time	50.45	0.4397	0.0701
1278	Limited elbow extension	50.41	0.4392	0.06733
1279	Diarrhea	50.37	0.4391	0.06687
1280	Cerebral white matter atrophy	50.33	0.4391	0.06684
1281	High pitched voice	50.29	0.439	0.06643
1282	Microdontia	50.25	0.439	0.06632
1283	Autoimmunity	50.21	0.439	0.06615
1284	Abnormality of the urinary system	50.17	0.4385	0.06349
1285	Pneumonia	50.14	0.4383	0.06277
1286	Severe postnatal growth retardation	50.1	0.4381	0.06162
1287	Abnormality of ocular smooth pursuit	50.06	0.4381	0.06148
1288	Abnormality of dental morphology	50.02	0.4378	0.05981
1289	Dysphasia	49.98	0.4377	0.05925
1290	Growth abnormality	49.94	0.4376	0.0591
1291	Down-sloping shoulders	49.9	0.4374	0.0579
1292	Myopia	49.86	0.4373	0.05707
1293	Recurrent lower respiratory tract infections	49.83	0.4372	0.05703
1294	Abnormal esophagus morphology	49.79	0.4367	0.05409
1295	Abnormality of the menstrual cycle	49.75	0.4362	0.0513
1296	Hyperostosis	49.71	0.4356	0.04804
1297	Aortic valve stenosis	49.67	0.4355	0.04783
1298	Aplasia Hypoplasia of the lungs	49.63	0.4353	0.04667
1299	Decreased facial expression	49.59	0.4351	0.04535
1300	Ventricular arrhythmia	49.55	0.4348	0.04393
1301	Abnormality of prothrombin	49.51	0.4346	0.04312
1302	Cirrhosis	49.48	0.4346	0.0429
1303	Abnormal retinal morphology	49.44	0.4338	0.03863
1304	Respiratory insufficiency	49.4	0.4336	0.03736
1305	Microcytic anemia	49.36	0.4333	0.03585
1306	Abnormal urine protein level	49.32	0.4329	0.03381
1307	Abnormal cartilage morphology	49.28	0.4329	0.03378
1308	Joint dislocation	49.24	0.4324	0.03092
1309	Aplasia Hypoplasia of the tibia	49.2	0.4322	0.03038
1310	Forearm undergrowth	49.17	0.4322	0.03037
1311	Abnormal cerebral artery morphology	49.13	0.4317	0.0276
1312	Hepatic fibrosis	49.09	0.4317	0.02731
1313	Abnormal renal insterstitial morphology	49.05	0.4315	0.02646
1314	Abnormal granulocyte count	49.01	0.4312	0.0249
1315	Abnormal thumb morphology	48.97	0.4306	0.02161
1316	Abnormality of the genitourinary system	48.93	0.4299	0.01761
1317	Papule	48.89	0.4297	0.01704
1318	Hypogonadism	48.85	0.4293	0.01487
1319	Abnormality of the skull base	48.82	0.4291	0.01348
1320	Abnormality of molar	48.78	0.4289	0.01251
1321	Abnormal lymphocyte count	48.74	0.4285	0.01039
1322	Blepharophimosis	48.7	0.4285	0.01034
1323	Abnormal immunoglobulin level	48.66	0.4283	0.009531
1324	Clitoral hypertrophy	48.62	0.4273	0.004092
1325	Joint swelling	48.58	0.4272	0.003377
1326	Tachypnea	48.54	0.4271	0.003034
1327	Inappropriate behavior	48.5	0.4271	0.002952
1328	Generalized hypopigmentation	48.47	0.4269	0.001698
1329	Abnormality of the upper urinary tract	48.43	0.4262	-0.0018
1330	Abnormal endocardium morphology	48.39	0.4261	-0.002637
1331	Abnormal localization of kidney	48.35	0.4259	-0.00368
1332	Generalized amyotrophy	48.31	0.4253	-0.006525
1333	Abnormality of the phalanges of the hallux	48.27	0.4249	-0.009016
1334	Rib fusion	48.23	0.4247	-0.009836
1335	Aplasia involving forearm bones	48.19	0.4244	-0.01139
1336	Pulmonary obstruction	48.16	0.4244	-0.0115
1337	Abnormal ureter morphology	48.12	0.4243	-0.01205
1338	Hypoplastic female external genitalia	48.08	0.4237	-0.01545
1339	Hyposmia	48.04	0.4233	-0.01709
1340	Genu valgum	48	0.423	-0.0188
1341	Irritability	47.96	0.4229	-0.01944
1342	Microphthalmia	47.92	0.4225	-0.02162
1343	Abnormality of the urethra	47.88	0.4224	-0.02189
1344	Abnormality of the penis	47.84	0.4222	-0.02323
1345	Ectopic kidney	47.81	0.4218	-0.02543
1346	Opisthotonus	47.77	0.4212	-0.02832
1347	Abnormal circulating creatine kinase concentration	47.73	0.4209	-0.02996
1348	Abnormal metabolic brain imaging by MRS	47.69	0.4206	-0.03185
1349	Choreoathetosis	47.65	0.4205	-0.03205
1350	Fatigable weakness of bulbar muscles	47.61	0.4204	-0.03277
1351	Oligohydramnios	47.57	0.4202	-0.03405
1352	Diabetes insipidus	47.53	0.4201	-0.0345
1353	Neoplasm	47.5	0.4185	-0.04296
1354	Broad toe	47.46	0.4185	-0.04303
1355	Triangular shaped phalanges of the hand	47.42	0.4183	-0.04412
1356	Muscle spasm	47.38	0.4182	-0.04446
1357	Abnormality of the spinal cord	47.34	0.4179	-0.04602
1358	Abnormality of the paranasal sinuses	47.3	0.4179	-0.04614
1359	Abnormality of the upper respiratory tract	47.26	0.4178	-0.04673
1360	Oculomotor apraxia	47.22	0.4174	-0.04873
1361	Nephritis	47.18	0.4174	-0.04896
1362	Truncal obesity	47.15	0.4173	-0.04945
1363	Thin skin	47.11	0.4172	-0.04965
1364	Patellar dislocation	47.07	0.4172	-0.04973
1365	Abnormal pupillary function	47.03	0.417	-0.05082
1366	Brachycephaly	46.99	0.4169	-0.0517
1367	Abnormality of skin adnexa physiology	46.95	0.4167	-0.05281
1368	Stage 5 chronic kidney disease	46.91	0.4165	-0.05382
1369	Palpitations	46.87	0.4164	-0.05413
1370	Soft skin	46.83	0.4163	-0.05444
1371	Abnormality of incisor morphology	46.8	0.4157	-0.05765
1372	Abnormality of epidermal morphology	46.76	0.4156	-0.05867
1373	Hemiplegia	46.72	0.4155	-0.05915
1374	Resting tremor	46.68	0.4154	-0.05941
1375	Abnormal CNS myelination	46.64	0.4154	-0.05943
1376	Abnormal urinary electrolyte concentration	46.6	0.415	-0.06181
1377	Hemiparesis	46.56	0.4146	-0.06359
1378	Encephalocele	46.52	0.4146	-0.06367
1379	Hypothyroidism	46.49	0.414	-0.06708
1380	Bladder carcinoma	46.45	0.4139	-0.06753
1381	Glomerulopathy	46.41	0.4139	-0.06773
1382	Abnormal blood potassium concentration	46.37	0.4138	-0.06804
1383	Abnormal meningeal morphology	46.33	0.4138	-0.06819
1384	Decreased muscle mass	46.29	0.4136	-0.06887
1385	Abnormal cornea morphology	46.25	0.4135	-0.06952
1386	Labial hypoplasia	46.21	0.4133	-0.07063
1387	Abnormal left ventricle morphology	46.17	0.4131	-0.07164
1388	Female sexual dysfunction	46.14	0.4131	-0.07179
1389	Sacral dimple	46.1	0.4129	-0.07259
1390	Decreased liver function	46.06	0.4128	-0.07327
1391	Pathologic fracture	46.02	0.4125	-0.07484
1392	Abnormal muscle fiber morphology	45.98	0.4125	-0.07516
1393	Abnormal blood transition element cation concentration	45.94	0.4123	-0.07613
1394	Abnormality of thumb phalanx	45.9	0.4119	-0.07841
1395	Parkinsonism	45.86	0.4117	-0.07938
1396	Esophageal atresia	45.83	0.4116	-0.07994
1397	Abnormality of subcutaneous fat tissue	45.79	0.4115	-0.08045
1398	Athetosis	45.75	0.411	-0.08275
1399	Abnormal renal physiology	45.71	0.4107	-0.08461
1400	Bone pain	45.67	0.4104	-0.08642
1401	Paraparesis	45.63	0.4103	-0.08669
1402	Abnormal circulating metabolite concentration	45.59	0.4103	-0.08673
1403	Absent facial hair	45.55	0.4098	-0.08953
1404	Neural tube defect	45.51	0.4096	-0.09023
1405	Bladder neoplasm	45.48	0.4094	-0.09134
1406	Gynecomastia	45.44	0.4094	-0.09138
1407	Language impairment	45.4	0.409	-0.09376
1408	Primary adrenal insufficiency	45.36	0.4089	-0.09421
1409	Abnormal circulating creatinine level	45.32	0.4086	-0.0956
1410	Peripheral demyelination	45.28	0.4085	-0.09641
1411	Weakness of muscles of respiration	45.24	0.4081	-0.09861
1412	Partial agenesis of the corpus callosum	45.2	0.4076	-0.101
1413	Aplasia Hypoplasia affecting the anterior segment of the eye	45.17	0.4075	-0.1017
1414	Increased susceptibility to fractures	45.13	0.4071	-0.1036
1415	Asymmetric growth	45.09	0.407	-0.1043
1416	Facial diplegia	45.05	0.4068	-0.1052
1417	Abnormal eosinophil count	45.01	0.4068	-0.1054
1418	Myotonia	44.97	0.4067	-0.106
1419	Neoplasm of the nervous system	44.93	0.4066	-0.1063
1420	Sclerocornea	44.89	0.4063	-0.1079
1421	Abnormality of metabolism homeostasis	44.85	0.4063	-0.1079
1422	Scapular winging	44.82	0.4061	-0.1088
1423	Hyperthyroidism	44.78	0.4052	-0.1137
1424	Downturned corners of mouth	44.74	0.4052	-0.1138
1425	Vascular skin abnormality	44.7	0.4052	-0.1139
1426	Hemiplegia hemiparesis	44.66	0.4051	-0.1145
1427	Metaphyseal dysplasia	44.62	0.4047	-0.1165
1428	Hypocalcemia	44.58	0.4047	-0.1166
1429	Progressive muscle weakness	44.54	0.4045	-0.1179
1430	Hiatus hernia	44.5	0.4042	-0.119
1431	Abnormality of the parathyroid gland	44.47	0.404	-0.1205
1432	Hematuria	44.43	0.4038	-0.1214
1433	Abnormal vertebral morphology	44.39	0.4037	-0.1218
1434	Abnormal sclera morphology	44.35	0.4034	-0.1234
1435	Stridor	44.31	0.4032	-0.1245
1436	Paresthesia	44.27	0.4028	-0.1267
1437	Abnormality of fontanelles	44.23	0.4027	-0.1271
1438	Lipomatous tumor	44.19	0.4025	-0.1282
1439	Increased bone mineral density	44.16	0.4024	-0.1287
1440	Macroglossia	44.12	0.4024	-0.129
1441	Impaired vibratory sensation	44.08	0.4023	-0.1292
1442	Acanthosis nigricans	44.04	0.4014	-0.1339
1443	Neuroblastoma	44	0.4014	-0.1342
1444	Abnormality of the clitoris	43.96	0.4012	-0.135
1445	Capillary hemangioma	43.92	0.4012	-0.1351
1446	Osteoporosis	43.88	0.4009	-0.137
1447	Abnormality of the integument	43.84	0.4008	-0.1374
1448	Abnormal retinal vascular morphology	43.81	0.4008	-0.1375
1449	Poor eye contact	43.77	0.4007	-0.1381
1450	Keratitis	43.73	0.4004	-0.1396
1451	Thoracic aortic aneurysm	43.69	0.4003	-0.1399
1452	Cone-shaped epiphysis	43.65	0.4003	-0.1399
1453	Thoracic kyphosis	43.61	0.4003	-0.1403
1454	Decreased adipose tissue	43.57	0.4	-0.1414
1455	Diminished movement	43.53	0.3999	-0.1422
1456	Paraplegia paraparesis	43.5	0.3997	-0.143
1457	Fragile nails	43.46	0.3996	-0.1437
1458	Dementia	43.42	0.3993	-0.1453
1459	Neoplasm of the central nervous system	43.38	0.3992	-0.1457
1460	Headache	43.34	0.3991	-0.1462
1461	Multiple renal cysts	43.3	0.3991	-0.1462
1462	Abnormal hard palate morphology	43.26	0.3988	-0.1481
1463	Abnormal spleen morphology	43.22	0.3987	-0.1485
1464	Cerebral calcification	43.18	0.3987	-0.1487
1465	Radial deviation of finger	43.15	0.3981	-0.1515
1466	Acute myeloid leukemia	43.11	0.3979	-0.1526
1467	Abnormality of multiple cell lineages in the bone marrow	43.07	0.397	-0.1576
1468	Reduced visual acuity	43.03	0.3964	-0.1607
1469	Vocal cord dysfunction	42.99	0.3963	-0.1613
1470	Xerostomia	42.95	0.396	-0.1628
1471	Abnormal liver morphology	42.91	0.396	-0.1631
1472	Clinodactyly of the 2nd toe	42.87	0.396	-0.1631
1473	Abnormality of thalamus morphology	42.83	0.3954	-0.1663
1474	Finger syndactyly	42.8	0.3949	-0.1688
1475	Aplasia hypoplasia of the femur	42.76	0.3948	-0.1692
1476	Oral cleft	42.72	0.3948	-0.1693
1477	Abnormality of urine calcium concentration	42.68	0.3947	-0.17
1478	Abnormal homeostasis	42.64	0.3946	-0.1706
1479	Abnormality of skin pigmentation	42.6	0.3938	-0.1749
1480	Flat face	42.56	0.3933	-0.1772
1481	Bowing of the long bones	42.52	0.3933	-0.1773
1482	Thickened skin	42.49	0.3932	-0.1777
1483	Reduced bone mineral density	42.45	0.3929	-0.1794
1484	Myopathic facies	42.41	0.3928	-0.1801
1485	Renal cyst	42.37	0.3923	-0.1825
1486	Functional abnormality of the middle ear	42.33	0.3923	-0.1828
1487	Akinesia	42.29	0.3917	-0.1861
1488	Abnormality of the auditory canal	42.25	0.3915	-0.1867
1489	Congenital hepatic fibrosis	42.21	0.3913	-0.1879
1490	Abnormality of B cell physiology	42.17	0.3909	-0.1899
1491	Abnormal pericardium morphology	42.14	0.3909	-0.19
1492	Hyperactive deep tendon reflexes	42.1	0.3909	-0.1901
1493	Abnormality of bone marrow cell morphology	42.06	0.3907	-0.191
1494	Abnormal eyebrow morphology	42.02	0.3903	-0.1936
1495	Urticaria	41.98	0.3899	-0.1955
1496	Left ventricular hypertrophy	41.94	0.3896	-0.1973
1497	Abnormal chorioretinal morphology	41.9	0.3896	-0.1973
1498	Abnormal hair laboratory examination	41.86	0.3894	-0.1982
1499	Congenital malformation of the right heart	41.83	0.3894	-0.1984
1500	Impaired proprioception	41.79	0.3893	-0.1989
1501	Polycystic kidney dysplasia	41.75	0.3888	-0.2012
1502	Central scotoma	41.71	0.3887	-0.2018
1503	Abnormal visual electrophysiology	41.67	0.3886	-0.2025
1504	Neoplasm by anatomical site	41.63	0.3884	-0.2033
1505	Brittle hair	41.59	0.3884	-0.2035
1506	Laryngomalacia	41.55	0.3879	-0.2061
1507	Short femoral neck	41.51	0.3876	-0.2077
1508	Abnormal synaptic transmission at the neuromuscular junction	41.48	0.3873	-0.2095
1509	Ophthalmoparesis	41.44	0.3872	-0.2097
1510	Hypohidrosis	41.4	0.3871	-0.2104
1511	Abnormal blood phosphate concentration	41.36	0.387	-0.2111
1512	Abnormal neuron morphology	41.32	0.3869	-0.2116
1513	Limb dystonia	41.28	0.3868	-0.212
1514	Short phalanx of the thumb	41.24	0.3867	-0.2124
1515	Abnormality of primary teeth	41.2	0.3865	-0.2136
1516	Weight loss	41.17	0.3863	-0.2145
1517	Mutism	41.13	0.3862	-0.2154
1518	Abnormality of tibia morphology	41.09	0.3862	-0.2155
1519	Lacrimation abnormality	41.05	0.386	-0.2162
1520	Abnormality of hair pigmentation	41.01	0.3858	-0.2176
1521	Conotruncal defect	40.97	0.3857	-0.2178
1522	Hypoplasia of the iris	40.93	0.3856	-0.2182
1523	Abnormal brainstem MRI signal intensity	40.89	0.3847	-0.2233
1524	Hyperpigmentation of the skin	40.85	0.3844	-0.2247
1525	Capillary malformation	40.82	0.3844	-0.2248
1526	Thyroiditis	40.78	0.3842	-0.2257
1527	Type 1 muscle fiber predominance	40.74	0.3842	-0.2259
1528	Hypokalemia	40.7	0.3841	-0.2262
1529	Myocardial infarction	40.66	0.3841	-0.2265
1530	Abnormal circulating luteinizing hormone level	40.62	0.384	-0.2271
1531	Difficulty climbing stairs	40.58	0.3839	-0.2275
1532	Non-midline cleft lip	40.54	0.3836	-0.2289
1533	Dilated fourth ventricle	40.5	0.3836	-0.2292
1534	Skin dimple	40.47	0.3834	-0.2304
1535	Coma	40.43	0.3831	-0.2317
1536	Abnormality of the 2nd toe	40.39	0.3825	-0.235
1537	Paraplegia	40.35	0.3825	-0.2352
1538	Keratoconjunctivitis	40.31	0.3824	-0.2356
1539	Peripheral primitive neuroectodermal neoplasm	40.27	0.382	-0.2377
1540	Abnormality of skin physiology	40.23	0.3818	-0.2388
1541	Eosinophilia	40.19	0.3813	-0.2414
1542	Abnormal nasolacrimal system morphology	40.16	0.3806	-0.2451
1543	Abnormality of urine homeostasis	40.12	0.3804	-0.246
1544	Anterior hypopituitarism	40.08	0.3802	-0.2473
1545	Neoplasm by histology	40.04	0.38	-0.2482
1546	Abnormal trachea morphology	40	0.3795	-0.2509
1547	Hypercholesterolemia	39.96	0.3788	-0.2546
1548	Obesity	39.92	0.3784	-0.257
1549	Open bite	39.88	0.3783	-0.2572
1550	Hand polydactyly	39.84	0.3782	-0.2581
1551	Abnormal circulating protein level	39.81	0.3781	-0.2584
1552	Abnormal lung lobation	39.77	0.3781	-0.2587
1553	Biparietal narrowing	39.73	0.3779	-0.2594
1554	Proximal placement of thumb	39.69	0.3778	-0.2601
1555	Abnormal male urethral meatus morphology	39.65	0.3777	-0.2608
1556	Abnormal corneal epithelium morphology	39.61	0.3775	-0.2618
1557	Hepatomegaly	39.57	0.3774	-0.2619
1558	Abnormality of femoral epiphysis	39.53	0.3771	-0.2636
1559	Abnormality of the posterior cranial fossa	39.5	0.3771	-0.2636
1560	Combined immunodeficiency	39.46	0.3768	-0.2654
1561	Proximal amyotrophy	39.42	0.3766	-0.2662
1562	Abnormal cellular physiology	39.38	0.3766	-0.2665
1563	Abnormality of the femoral head	39.34	0.376	-0.2696
1564	Abnormal bone ossification	39.3	0.3758	-0.2707
1565	Lipodystrophy	39.26	0.3756	-0.2717
1566	Narrow nasal bridge	39.22	0.3755	-0.2722
1567	Abnormal tracheobronchial morphology	39.18	0.3752	-0.2738
1568	Growth hormone deficiency	39.15	0.3751	-0.2742
1569	Abnormal cellular immune system morphology	39.11	0.3749	-0.2755
1570	Abnormal cardiac ventricular function	39.07	0.3749	-0.2756
1571	Widened posterior fossa	39.03	0.3746	-0.277
1572	Abnormality of femur morphology	38.99	0.3742	-0.2792
1573	Abnormal immune system morphology	38.95	0.3742	-0.2793
1574	Bilateral ptosis	38.91	0.374	-0.2805
1575	Hypoplasia of penis	38.87	0.3739	-0.2808
1576	Multiple lipomas	38.83	0.3736	-0.2823
1577	Glaucoma	38.8	0.3734	-0.2834
1578	Abnormal male reproductive system physiology	38.76	0.3734	-0.2836
1579	Bowing of the legs	38.72	0.3732	-0.2846
1580	Cyanosis	38.68	0.373	-0.2857
1581	Impaired smooth pursuit	38.64	0.3729	-0.2863
1582	Hyperhidrosis	38.6	0.3728	-0.2866
1583	Kinetic tremor	38.56	0.3727	-0.287
1584	Abnormality of bladder morphology	38.52	0.3727	-0.2872
1585	Joint laxity	38.49	0.3724	-0.2888
1586	Hypoplastic nipples	38.45	0.3724	-0.2889
1587	Increased variability in muscle fiber diameter	38.41	0.3721	-0.2902
1588	Decreased skull ossification	38.37	0.3714	-0.2943
1589	Gowers sign	38.33	0.371	-0.2963
1590	Inflammatory abnormality of the skin	38.29	0.3709	-0.297
1591	Abnormal cortical bone morphology	38.25	0.3708	-0.2973
1592	Adducted thumb	38.21	0.3708	-0.2974
1593	Hip dislocation	38.17	0.3708	-0.2975
1594	Chest pain	38.14	0.3705	-0.299
1595	Oligodontia	38.1	0.3703	-0.2999
1596	Coxa vara	38.06	0.3698	-0.3025
1597	Dilatation of the renal pelvis	38.02	0.3698	-0.3028
1598	Nephrolithiasis	37.98	0.3687	-0.3087
1599	Lymphopenia	37.94	0.3684	-0.31
1600	Abnormality of the common coagulation pathway	37.9	0.368	-0.3124
1601	Demyelinating peripheral neuropathy	37.86	0.3677	-0.3137
1602	Aniridia	37.83	0.3675	-0.3151
1603	Abnormality of reproductive system physiology	37.79	0.3668	-0.3187
1604	Spinal dysraphism	37.75	0.3667	-0.3192
1605	Hypercalcemia	37.71	0.3665	-0.3202
1606	Abnormal neutrophil count	37.67	0.3659	-0.3233
1607	Right bundle branch block	37.63	0.3659	-0.3238
1608	Vestibular dysfunction	37.59	0.3658	-0.3242
1609	Pulmonary fibrosis	37.55	0.3656	-0.3249
1610	Duplication involving bones of the feet	37.51	0.3656	-0.3252
1611	Hypertension	37.48	0.365	-0.3283
1612	Type I diabetes mellitus	37.44	0.3646	-0.3306
1613	Metabolic acidosis	37.4	0.3644	-0.3314
1614	Palmoplantar keratoderma	37.36	0.3644	-0.3316
1615	External ear malformation	37.32	0.3642	-0.3325
1616	Psychogenic non-epileptic seizure	37.28	0.364	-0.3337
1617	Abnormal leukocyte morphology	37.24	0.364	-0.3338
1618	Heart block	37.2	0.364	-0.3339
1619	Sloping forehead	37.17	0.3639	-0.3339
1620	Abnormality of bone mineral density	37.13	0.3638	-0.3348
1621	Sinusitis	37.09	0.3637	-0.3351
1622	Abnormal circulating lipid concentration	37.05	0.3637	-0.3354
1623	Absent hair	37.01	0.3636	-0.3359
1624	Abnormal retinal artery morphology	36.97	0.3635	-0.3361
1625	Nephrotic syndrome	36.93	0.3635	-0.3366
1626	Hyponatremia	36.89	0.3634	-0.3368
1627	Astigmatism	36.85	0.3631	-0.3383
1628	Syncope	36.82	0.363	-0.3387
1629	Congenital diaphragmatic hernia	36.78	0.3629	-0.3394
1630	Abnormal motor nerve conduction velocity	36.74	0.3628	-0.34
1631	Abnormality of the small intestine	36.7	0.3628	-0.3403
1632	Abnormal gallbladder morphology	36.66	0.3623	-0.3428
1633	Skin nodule	36.62	0.3621	-0.3435
1634	Arachnodactyly	36.58	0.3621	-0.3435
1635	Tibial bowing	36.54	0.3621	-0.3436
1636	Abnormality of the coagulation cascade	36.5	0.3621	-0.3439
1637	Widened subarachnoid space	36.47	0.3621	-0.344
1638	Abnormal peripheral nervous system synaptic transmission	36.43	0.3618	-0.3451
1639	Abdominal distention	36.39	0.3615	-0.3472
1640	Supernumerary nipple	36.35	0.3614	-0.3473
1641	Transitional cell carcinoma of the bladder	36.31	0.361	-0.3497
1642	Supraventricular arrhythmia	36.27	0.3609	-0.3503
1643	Fibroma	36.23	0.3608	-0.3509
1644	Abnormal brain FDG positron emission tomography	36.19	0.3607	-0.3511
1645	Abnormality of the vasculature of the eye	36.16	0.3607	-0.3512
1646	Vertebral fusion	36.12	0.3607	-0.3513
1647	Decreased circulating cortisol level	36.08	0.3607	-0.3513
1648	Cough	36.04	0.3605	-0.3521
1649	Proximal muscle weakness in upper limbs	36	0.3605	-0.3521
1650	Memory impairment	35.96	0.36	-0.3548
1651	Renal insufficiency	35.92	0.36	-0.3548
1652	Aplasia Hypoplasia of the hallux	35.88	0.3599	-0.3554
1653	Visceromegaly	35.84	0.3598	-0.3559
1654	Unusual CNS infection	35.81	0.3595	-0.3575
1655	Neck muscle weakness	35.77	0.3594	-0.3582
1656	Arthralgia	35.73	0.3586	-0.3624
1657	Duplication of phalanx of hand	35.69	0.3585	-0.363
1658	Palmar hyperkeratosis	35.65	0.3585	-0.3631
1659	Abnormal bone structure	35.61	0.3583	-0.3638
1660	Renal hypoplasia	35.57	0.358	-0.3657
1661	Urogenital fistula	35.53	0.3574	-0.3689
1662	Hypotension	35.5	0.3573	-0.3694
1663	Abnormality of the axillary hair	35.46	0.3571	-0.3705
1664	Abnormal blood sodium concentration	35.42	0.3568	-0.3723
1665	Bundle branch block	35.38	0.3566	-0.3733
1666	Abnormality of neutrophils	35.34	0.3564	-0.3739
1667	Abnormal breath sound	35.3	0.3564	-0.3741
1668	Excessive daytime somnolence	35.26	0.3561	-0.3758
1669	Subcutaneous nodule	35.22	0.3557	-0.3781
1670	Reduced subcutaneous adipose tissue	35.18	0.355	-0.3816
1671	Soft tissue sarcoma	35.15	0.355	-0.3819
1672	Abnormality of the mediastinum	35.11	0.3549	-0.3821
1673	Abnormal lymphocyte morphology	35.07	0.3549	-0.3822
1674	Short thumb	35.03	0.3546	-0.3837
1675	Dermal atrophy	34.99	0.3543	-0.3855
1676	Abnormal fundus morphology	34.95	0.3542	-0.386
1677	Cardiomegaly	34.91	0.354	-0.3868
1678	Ophthalmoplegia	34.87	0.3535	-0.3895
1679	Morphological abnormality of the pyramidal tract	34.83	0.3529	-0.3931
1680	Adult onset	34.8	0.3524	-0.3954
1681	Coxa valga	34.76	0.3522	-0.3967
1682	Abnormality of the duodenum	34.72	0.3519	-0.398
1683	Hypoplasia of the maxilla	34.68	0.3518	-0.3988
1684	Recurrent fever	34.64	0.3516	-0.3997
1685	Anencephaly	34.6	0.3515	-0.4004
1686	Hypokinesia	34.56	0.3513	-0.4015
1687	Sprengel anomaly	34.52	0.3508	-0.404
1688	Neoplasm of the male external genitalia	34.49	0.3508	-0.4042
1689	Autoimmune antibody positivity	34.45	0.3507	-0.4048
1690	Proximal muscle weakness	34.41	0.3503	-0.4066
1691	Malabsorption	34.37	0.3499	-0.4088
1692	Retinal vascular tortuosity	34.33	0.3497	-0.4098
1693	Abnormality of skull ossification	34.29	0.3492	-0.4125
1694	Mesomelia	34.25	0.349	-0.4136
1695	Abnormal coronary artery morphology	34.21	0.349	-0.4136
1696	Abnormal macular morphology	34.17	0.3489	-0.4143
1697	Neutropenia	34.14	0.3484	-0.4169
1698	Abnormality of the biliary system	34.1	0.3479	-0.4193
1699	Abnormal urine cytology	34.06	0.3478	-0.4199
1700	Anorectal anomaly	34.02	0.3478	-0.4203
1701	Fibrous tissue neoplasm	33.98	0.3477	-0.4206
1702	Hamartoma of the eye	33.94	0.3476	-0.4212
1703	Hepatitis	33.9	0.3475	-0.4219
1704	Decreased serum estradiol	33.86	0.3474	-0.4222
1705	Abnormality of the tongue	33.83	0.347	-0.4245
1706	Neoplasm of the respiratory system	33.79	0.3469	-0.4248
1707	Abnormality of the abdominal organs	33.75	0.3468	-0.4254
1708	Elevated serum creatine kinase	33.71	0.3466	-0.4264
1709	Clumsiness	33.67	0.346	-0.4294
1710	Nephropathy	33.63	0.3456	-0.4316
1711	Neoplasm of the genitourinary tract	33.59	0.3452	-0.4338
1712	Hereditary nonpolyposis colorectal carcinoma	33.55	0.3451	-0.4344
1713	Splenomegaly	33.51	0.3451	-0.4346
1714	Abnormality of the line of Schwalbe	33.48	0.3448	-0.4363
1715	Macule	33.44	0.3439	-0.4406
1716	Asthma	33.4	0.3436	-0.4422
1717	Ovarian cyst	33.36	0.3434	-0.4437
1718	Urinary urgency	33.32	0.3425	-0.4482
1719	Iris coloboma	33.28	0.3425	-0.4484
1720	Abnormality of the lymph nodes	33.24	0.3424	-0.449
1721	Abnormality of the endocrine system	33.2	0.3421	-0.4504
1722	Ichthyosis	33.17	0.3419	-0.4516
1723	Hyperkeratosis	33.13	0.3417	-0.4528
1724	Unilateral renal agenesis	33.09	0.3417	-0.4528
1725	Horseshoe kidney	33.05	0.3414	-0.454
1726	Hypopigmentation of hair	33.01	0.3414	-0.4543
1727	Tracheal stenosis	32.97	0.3412	-0.4554
1728	Renal hypoplasia aplasia	32.93	0.341	-0.4562
1729	Colitis	32.89	0.3409	-0.4567
1730	Adrenal insufficiency	32.85	0.3403	-0.4598
1731	Abnormality of the urinary system physiology	32.82	0.3403	-0.46
1732	Tetraplegia tetraparesis	32.78	0.3403	-0.4602
1733	Arteriosclerosis	32.74	0.3402	-0.4604
1734	Emphysema	32.7	0.3402	-0.4608
1735	Focal segmental glomerulosclerosis	32.66	0.3398	-0.4625
1736	Large hands	32.62	0.3398	-0.4629
1737	Abnormal gastrointestinal motility	32.58	0.339	-0.4667
1738	Sarcoma	32.54	0.339	-0.4671
1739	Embryonal neoplasm	32.5	0.3389	-0.4674
1740	Bowing of the arm	32.47	0.3384	-0.4701
1741	Coronary artery atherosclerosis	32.43	0.3384	-0.4703
1742	Abnormal circulating IgG level	32.39	0.3384	-0.4704
1743	Myopathy	32.35	0.3379	-0.4728
1744	Abnormal urine carbohydrate level	32.31	0.3372	-0.4764
1745	Skeletal dysplasia	32.27	0.3371	-0.4774
1746	Abnormal pupil morphology	32.23	0.337	-0.4774
1747	Abnormal leukocyte count	32.19	0.3368	-0.4786
1748	Visual loss	32.16	0.3362	-0.4819
1749	Abnormality of the uterus	32.12	0.3353	-0.4866
1750	Atelectasis	32.08	0.3348	-0.4896
1751	Clubbing of fingers	32.04	0.3345	-0.4911
1752	Thyroid carcinoma	32	0.3344	-0.4913
1753	Decreased nerve conduction velocity	31.96	0.3342	-0.4927
1754	Sparse scalp hair	31.92	0.3341	-0.4932
1755	Hypoplastic toenails	31.88	0.3338	-0.4945
1756	Abnormal posterior eye segment morphology	31.84	0.3332	-0.4977
1757	Pancytopenia	31.81	0.3332	-0.498
1758	Recurrent sinusitis	31.77	0.3331	-0.4986
1759	Epidermal thickening	31.73	0.3328	-0.5
1760	Abnormality of the calf musculature	31.69	0.3326	-0.5009
1761	Adrenal hypoplasia	31.65	0.3326	-0.501
1762	Neoplasm of the gastrointestinal tract	31.61	0.3319	-0.5047
1763	Polydactyly	31.57	0.3316	-0.5067
1764	Abnormality of the uvula	31.53	0.3315	-0.5071
1765	Coronal craniosynostosis	31.5	0.3313	-0.5079
1766	Abnormality of humoral immunity	31.46	0.3312	-0.5087
1767	Abnormal circulating nitrogen compound concentration	31.42	0.3306	-0.512
1768	Oligomenorrhea	31.38	0.3303	-0.5133
1769	Long eyelashes	31.34	0.3302	-0.514
1770	Bradykinesia	31.3	0.33	-0.5151
1771	Lipoatrophy	31.26	0.3297	-0.5164
1772	Immunologic hypersensitivity	31.22	0.3294	-0.5184
1773	Hypoplasia of the uterus	31.18	0.3291	-0.5199
1774	Neoplasm of the lung	31.15	0.3291	-0.5199
1775	Iris hypopigmentation	31.11	0.3283	-0.5243
1776	Double outlet right ventricle	31.07	0.3282	-0.5245
1777	Abnormal neural tube morphology	31.03	0.3281	-0.5252
1778	Ankle clonus	30.99	0.3275	-0.5282
1779	Short hallux	30.95	0.327	-0.5312
1780	Abnormal eyelash morphology	30.91	0.3266	-0.5332
1781	Transient ischemic attack	30.87	0.3263	-0.5346
1782	Alkalosis	30.83	0.3263	-0.5347
1783	EMG abnormality	30.8	0.3263	-0.5349
1784	Abnormal subarachnoid space morphology	30.76	0.3262	-0.5354
1785	Decreased testicular size	30.72	0.3262	-0.5355
1786	Distal upper limb amyotrophy	30.68	0.3261	-0.5358
1787	Hyperintensity of cerebral white matter on MRI	30.64	0.3259	-0.5369
1788	Abnormality of the distal phalanges of the toes	30.6	0.3259	-0.5369
1789	Stomatitis	30.56	0.3257	-0.5377
1790	Lymphadenopathy	30.52	0.3253	-0.5399
1791	Abnormal thyroid morphology	30.49	0.3248	-0.5429
1792	Abnormal serum testosterone level	30.45	0.3245	-0.5444
1793	Pseudobulbar signs	30.41	0.3245	-0.5446
1794	Abnormality of the plantar skin of foot	30.37	0.3243	-0.5453
1795	Sparse body hair	30.33	0.3242	-0.5461
1796	Aplasia Hypoplasia of the 5th finger	30.29	0.3234	-0.55
1797	Abnormal thrombosis	30.25	0.3234	-0.5504
1798	Abdominal pain	30.21	0.3232	-0.5514
1799	Retinal detachment	30.17	0.3231	-0.5518
1800	Gray matter heterotopia	30.14	0.3229	-0.5528
1801	Prolonged neonatal jaundice	30.1	0.3227	-0.5538
1802	Achilles tendon contracture	30.06	0.3227	-0.554
1803	Autoimmune hemolytic anemia	30.02	0.3225	-0.5548
1804	Spina bifida occulta	29.98	0.3225	-0.5549
1805	Cerebellar vermis hypoplasia	29.94	0.3225	-0.555
1806	Abnormality of the female genitalia	29.9	0.322	-0.5574
1807	Conical tooth	29.86	0.3219	-0.5584
1808	Nail dysplasia	29.83	0.3218	-0.5586
1809	Aplasia Hypoplasia of the clavicles	29.79	0.3212	-0.5617
1810	Elbow dislocation	29.75	0.3207	-0.5647
1811	Abnormality of pain sensation	29.71	0.3207	-0.5647
1812	Malignant hyperthermia	29.67	0.3206	-0.5652
1813	Muscle fiber cytoplasmatic inclusion bodies	29.63	0.32	-0.5681
1814	Patchy hypopigmentation of hair	29.59	0.32	-0.5684
1815	Scarring	29.55	0.3199	-0.5689
1816	Renal agenesis	29.51	0.3192	-0.5724
1817	Abnormality of the anus	29.48	0.3191	-0.5733
1818	Symptomatic seizures	29.44	0.319	-0.5738
1819	Testicular neoplasm	29.4	0.319	-0.5738
1820	Osteoarthritis	29.36	0.3189	-0.5745
1821	Ectropion	29.32	0.3187	-0.5753
1822	Abnormal growth hormone level	29.28	0.3172	-0.5832
1823	Angina pectoris	29.24	0.3171	-0.5837
1824	Easy fatigability	29.2	0.3167	-0.5859
1825	Colon cancer	29.17	0.3165	-0.5868
1826	Arthritis	29.13	0.3164	-0.5873
1827	Decreased fertility in females	29.09	0.3163	-0.588
1828	Proportionate short stature	29.05	0.3157	-0.591
1829	Hepatosplenomegaly	29.01	0.3153	-0.5935
1830	Myalgia	28.97	0.3152	-0.5938
1831	Aplasia Hypoplasia affecting the uvea	28.93	0.3152	-0.5938
1832	Sensory axonal neuropathy	28.89	0.3152	-0.5941
1833	Spontaneous abortion	28.85	0.3147	-0.5965
1834	Abnormal urine output	28.82	0.3145	-0.5976
1835	Tachycardia	28.78	0.3135	-0.6029
1836	Abnormality of the pituitary gland	28.74	0.3133	-0.6043
1837	Leukocytosis	28.7	0.3129	-0.6063
1838	Fatigable weakness of skeletal muscles	28.66	0.3126	-0.6079
1839	Abnormality of the carpal bones	28.62	0.3125	-0.6085
1840	Hypercalciuria	28.58	0.3119	-0.6113
1841	Short 5th finger	28.54	0.3115	-0.6136
1842	Abnormal circulating androgen level	28.5	0.3113	-0.6146
1843	Abnormality of the diencephalon	28.47	0.3108	-0.6172
1844	Bulbar palsy	28.43	0.3108	-0.6175
1845	Renal neoplasm	28.39	0.3101	-0.621
1846	Keratoconjunctivitis sicca	28.35	0.3098	-0.6228
1847	Focal dystonia	28.31	0.3097	-0.623
1848	Pneumothorax	28.27	0.3095	-0.6244
1849	Loss of speech	28.23	0.3087	-0.6286
1850	Color vision defect	28.19	0.3085	-0.6294
1851	Abnormal EKG	28.16	0.3085	-0.6299
1852	Abnormality of head blood vessel	28.12	0.3084	-0.6303
1853	Furrowed tongue	28.08	0.3082	-0.6314
1854	Abnormal circulating IgM level	28.04	0.3081	-0.6319
1855	Nail dystrophy	28	0.3076	-0.6342
1856	Respiratory failure	27.96	0.3076	-0.6342
1857	Leukemia	27.92	0.3076	-0.6343
1858	Abnormality of the wrist	27.88	0.3062	-0.6421
1859	Tracheoesophageal fistula	27.84	0.3061	-0.6422
1860	Pallor	27.81	0.306	-0.6428
1861	Widely spaced teeth	27.77	0.3058	-0.644
1862	Abnormal soft palate morphology	27.73	0.3056	-0.6449
1863	Visual field defect	27.69	0.3055	-0.6457
1864	Migraine	27.65	0.3047	-0.6498
1865	Vasculitis	27.61	0.3044	-0.6515
1866	Telangiectasia	27.57	0.3043	-0.6522
1867	Storage in hepatocytes	27.53	0.3038	-0.6549
1868	Abnormality of retinal pigmentation	27.5	0.303	-0.6592
1869	Abnormal cellular phenotype	27.46	0.303	-0.6592
1870	Submucous cleft of soft and hard palate	27.42	0.3028	-0.6601
1871	Action tremor	27.38	0.3027	-0.6608
1872	Poor motor coordination	27.34	0.3026	-0.6614
1873	Abnormal uterus morphology	27.3	0.3025	-0.6619
1874	Anal atresia	27.26	0.3018	-0.6653
1875	Postural tremor	27.22	0.3018	-0.6655
1876	Cholestasis	27.18	0.3017	-0.6657
1877	Arthropathy	27.15	0.3015	-0.6668
1878	Abnormal glial cell morphology	27.11	0.3013	-0.6679
1879	Bilateral single transverse palmar creases	27.07	0.3012	-0.6688
1880	Abnormal platelet aggregation	27.03	0.3011	-0.6689
1881	Abnormal bronchus morphology	26.99	0.3004	-0.6731
1882	Emotional lability	26.95	0.299	-0.6806
1883	Frontotemporal dementia	26.91	0.2989	-0.6808
1884	Renal cell carcinoma	26.87	0.2989	-0.681
1885	Duplication of bones involving the upper extremities	26.83	0.2988	-0.6815
1886	Multicystic kidney dysplasia	26.8	0.2988	-0.6817
1887	Cafe-au-lait spot	26.76	0.298	-0.6854
1888	Neuroepithelial neoplasm	26.72	0.298	-0.6856
1889	Male reproductive system neoplasm	26.68	0.2975	-0.6882
1890	Abnormality of the pharynx	26.64	0.2974	-0.6888
1891	Aplasia hypoplasia of the uterus	26.6	0.2973	-0.6894
1892	Hypothermia	26.56	0.2972	-0.69
1893	Muscle fiber inclusion bodies	26.52	0.297	-0.6908
1894	Abnormal arterial physiology	26.49	0.297	-0.6911
1895	Abnormal motor neuron morphology	26.45	0.2961	-0.6956
1896	Abnormality of the anterior pituitary	26.41	0.2959	-0.6968
1897	Abnormality of the liver	26.37	0.2959	-0.6971
1898	Abnormal circulating cholesterol concentration	26.33	0.2958	-0.6977
1899	Abnormal epiphysis morphology of the phalanges of the hand	26.29	0.2955	-0.699
1900	Spastic paraparesis	26.25	0.2947	-0.7032
1901	Renal tubular acidosis	26.21	0.2947	-0.7034
1902	Abnormal circulating hormone level	26.17	0.2945	-0.7042
1903	CNS demyelination	26.14	0.2938	-0.7078
1904	Short clavicles	26.1	0.2933	-0.7108
1905	Bifid uvula	26.06	0.2931	-0.712
1906	Bicornuate uterus	26.02	0.293	-0.7124
1907	Abnormal fingertip morphology	25.98	0.2929	-0.7128
1908	Malignant neoplasm of the central nervous system	25.94	0.2928	-0.7136
1909	Morphological abnormality of the corticospinal tract	25.9	0.2925	-0.7152
1910	Plantar hyperkeratosis	25.86	0.2924	-0.7157
1911	Hand muscle weakness	25.83	0.2918	-0.7187
1912	Radial deviation of the hand or of fingers of the hand	25.79	0.2918	-0.719
1913	Prolonged QTc interval	25.75	0.2916	-0.72
1914	Back pain	25.71	0.2914	-0.7207
1915	Recurrent aphthous stomatitis	25.67	0.2913	-0.7213
1916	Abnormality of limb epiphysis morphology	25.63	0.2911	-0.7224
1917	Developmental glaucoma	25.59	0.291	-0.7232
1918	Cholelithiasis	25.55	0.2907	-0.7246
1919	Spina bifida	25.51	0.2902	-0.7271
1920	Exostoses	25.48	0.29	-0.7285
1921	Atrial fibrillation	25.44	0.2899	-0.7289
1922	Neoplasm of the oral cavity	25.4	0.2898	-0.7293
1923	Lipid accumulation in hepatocytes	25.36	0.2897	-0.7301
1924	Basal ganglia calcification	25.32	0.2892	-0.7327
1925	Nevus flammeus	25.28	0.2891	-0.733
1926	Abnormality of circulating glucocorticoid level	25.24	0.2887	-0.7354
1927	Excessive wrinkled skin	25.2	0.2885	-0.7365
1928	Megalencephaly	25.17	0.2878	-0.7401
1929	Juvenile aseptic necrosis	25.13	0.2877	-0.7405
1930	Abnormal morphology of ulna	25.09	0.2872	-0.7432
1931	Abnormal tissue metabolite concentration	25.05	0.2863	-0.7482
1932	Psychosis	25.01	0.2861	-0.7491
1933	Dry skin	24.97	0.2859	-0.7503
1934	Progressive cerebellar ataxia	24.93	0.2852	-0.7539
1935	Abnormal cranial nerve physiology	24.89	0.2851	-0.7542
1936	Hypoplastic male external genitalia	24.85	0.285	-0.7549
1937	Aganglionic megacolon	24.82	0.2843	-0.759
1938	Muscle hypertrophy of the lower extremities	24.78	0.2841	-0.7597
1939	Vertebral clefting	24.74	0.2838	-0.7616
1940	Antinuclear antibody positivity	24.7	0.2833	-0.7641
1941	Chronic kidney disease	24.66	0.2827	-0.7673
1942	Hammertoe	24.62	0.2825	-0.7685
1943	Amyotrophic lateral sclerosis	24.58	0.2824	-0.7686
1944	Adipose tissue loss	24.54	0.2821	-0.7703
1945	Hypoparathyroidism	24.5	0.2819	-0.7717
1946	Restrictive ventilatory defect	24.47	0.2817	-0.7727
1947	Aplasia Hypoplasia of the phalanges of the toes	24.43	0.281	-0.7764
1948	Abnormal cry	24.39	0.2808	-0.7774
1949	Lipoma	24.35	0.2799	-0.782
1950	Abnormal anatomic location of the heart	24.31	0.2795	-0.7842
1951	Poikilocytosis	24.27	0.2793	-0.7853
1952	Abnormality of the intervertebral disk	24.23	0.2791	-0.7866
1953	Recurrent fractures	24.19	0.2786	-0.7894
1954	Increased intracranial pressure	24.16	0.2781	-0.7918
1955	Abnormal circulating estrogen level	24.12	0.2781	-0.7919
1956	Abnormality of the ovary	24.08	0.2776	-0.7944
1957	Anemia	24.04	0.2772	-0.7965
1958	Diabetes mellitus	24	0.2771	-0.7974
1959	Aplasia Hypoplasia of the testes	23.96	0.2769	-0.7983
1960	Pleural effusion	23.92	0.2765	-0.8002
1961	Episodic pain	23.88	0.2764	-0.8011
1962	Chronic otitis media	23.84	0.2763	-0.8015
1963	Nephroblastoma	23.81	0.2759	-0.8036
1964	Unusual infection by anatomical site	23.77	0.2753	-0.8069
1965	Abnormal choroid morphology	23.73	0.275	-0.8083
1966	Urethral stenosis	23.69	0.2744	-0.8115
1967	Bone marrow hypocellularity	23.65	0.2744	-0.8116
1968	Abnormal T cell count	23.61	0.2744	-0.8117
1969	Polycystic ovaries	23.57	0.2743	-0.8122
1970	Dandy-Walker malformation	23.53	0.2742	-0.8125
1971	Nemaline bodies	23.5	0.2741	-0.8132
1972	Nervous tissue neoplasm	23.46	0.2736	-0.8157
1973	Embryonal renal neoplasm	23.42	0.2734	-0.8169
1974	Optic disc pallor	23.38	0.2732	-0.818
1975	Hematological neoplasm	23.34	0.2728	-0.8199
1976	Glucose intolerance	23.3	0.2726	-0.8211
1977	Urinary tract neoplasm	23.26	0.2725	-0.8215
1978	Neoplasm of the skin	23.22	0.2725	-0.8217
1979	X-linked dominant inheritance	23.18	0.2725	-0.8217
1980	Squamous cell carcinoma	23.15	0.2724	-0.822
1981	Cone cone-rod dystrophy	23.11	0.2723	-0.8228
1982	Abnormality of the alveolar ridges	23.07	0.2722	-0.8235
1983	Elevated circulating parathyroid hormone level	23.03	0.2718	-0.8253
1984	Cardiomyopathy	22.99	0.2717	-0.8258
1985	Cerebral hypomyelination	22.95	0.2705	-0.8325
1986	Amelogenesis imperfecta	22.91	0.2702	-0.8338
1987	Abnormal morphology of female internal genitalia	22.87	0.2699	-0.8355
1988	Hydroureter	22.83	0.2698	-0.8359
1989	Left ventricular dysfunction	22.8	0.2698	-0.8361
1990	Ventricular hypertrophy	22.76	0.2697	-0.8364
1991	Abnormality of the rectum	22.72	0.269	-0.8404
1992	Gastrointestinal dysmotility	22.68	0.2681	-0.8453
1993	Foot polydactyly	22.64	0.2678	-0.8468
1994	Schizophrenia	22.6	0.2678	-0.8468
1995	Aphasia	22.56	0.2676	-0.8479
1996	Abnormality of the wing of the ilium	22.52	0.2673	-0.8497
1997	Ectopia lentis	22.49	0.2672	-0.8501
1998	Bifid scrotum	22.45	0.2671	-0.8503
1999	Poor fine motor coordination	22.41	0.267	-0.8508
[truncated: 576 more rows]
