# Supplementary material for: Haploinsufficiency of ITSN1 is associated with a substantial increased risk of Parkinson’s disease
Source: Cell Rep. Author manuscript; Available in PMC 2025 May 30. (PMC12124131; doi:10.1016/j.celrep.2025.115355)
Supplement: 12 [file NIHMS2069108-supplement-12.xlsx]

## Sheet: variant effects
Annotation	Consolidated Annotation	Ranking (1 = most damaging)
exon_loss_variant	exon_loss_variant	1
frameshift_variant	frameshift_variant	2
frameshift_variant&splice_acceptor_variant&splice_donor_variant&splice_region_variant&intron_variant	frameshift_variant	2
frameshift_variant&splice_acceptor_variant&splice_region_variant&intron_variant	frameshift_variant	2
frameshift_variant&splice_donor_variant&splice_region_variant&intron_variant	frameshift_variant	2
frameshift_variant&splice_region_variant	frameshift_variant	2
frameshift_variant&start_lost	frameshift_variant	2
frameshift_variant&stop_gained	frameshift_variant	2
frameshift_variant&stop_gained&splice_region_variant	frameshift_variant	2
frameshift_variant&stop_lost	frameshift_variant	2
frameshift_variant&stop_lost&splice_acceptor_variant&splice_donor_variant&splice_region_variant&intron_variant	frameshift_variant	2
start_lost	start_lost	3
start_lost&disruptive_inframe_deletion	start_lost	3
start_lost&disruptive_inframe_insertion	start_lost	3
stop_gained	stop_gained	4
stop_gained&disruptive_inframe_deletion	stop_gained	4
stop_gained&splice_region_variant	stop_gained	4
stop_lost	stop_lost	5
stop_lost&splice_region_variant	stop_lost	5
splice_acceptor_variant&3_prime_UTR_variant&intron_variant	splice_acceptor_variant	6
splice_acceptor_variant&5_prime_UTR_variant&intron_variant	splice_acceptor_variant	6
splice_acceptor_variant&conservative_inframe_deletion&splice_region_variant&intron_variant	splice_acceptor_variant	6
splice_acceptor_variant&disruptive_inframe_deletion&splice_region_variant&intron_variant	splice_acceptor_variant	6
splice_acceptor_variant&intron_variant	splice_acceptor_variant	6
splice_acceptor_variant&splice_donor_variant&intron_variant	splice_acceptor_variant	6
splice_acceptor_variant&splice_donor_variant&splice_region_variant&3_prime_UTR_variant&intron_variant	splice_acceptor_variant	6
splice_acceptor_variant&splice_region_variant&3_prime_UTR_variant&intron_variant	splice_acceptor_variant	6
splice_acceptor_variant&splice_region_variant&5_prime_UTR_variant&intron_variant	splice_acceptor_variant	6
splice_acceptor_variant&splice_region_variant&intron_variant	splice_acceptor_variant	6
splice_acceptor_variant&splice_region_variant&intron_variant&non_coding_transcript_exon_variant	splice_acceptor_variant	6
splice_acceptor_variant	splice_acceptor_variant	6
splice_donor_variant&disruptive_inframe_deletion&splice_region_variant&intron_variant	splice_donor_variant	7
splice_donor_variant&intron_variant	splice_donor_variant	7
splice_donor_variant&splice_region_variant&3_prime_UTR_variant&intron_variant	splice_donor_variant	7
splice_donor_variant&splice_region_variant&intron_variant	splice_donor_variant	7
splice_donor_variant&splice_region_variant&intron_variant&non_coding_transcript_exon_variant	splice_donor_variant	7
splice_donor_variant	splice_donor_variant	7
rare_amino_acid_variant	rare_amino_acid_variant	8
transcript_ablation	transcript_ablation	9
gene_fusion	gene_fusion	10
bidirectional_gene_fusion	bidirectional_gene_fusion	11
transcript_amplification	transcript_amplification	12
duplication	duplication	13
inversion	inversion	14
feature_ablation	feature_ablation	15
rearranged_at_DNA_level	rearranged_at_DNA_level	16
protein_protein_contact	protein_protein_contact	17
structural_interaction_variant	structural_interaction_variant	18
disruptive_inframe_deletion	disruptive_inframe_deletion	19
disruptive_inframe_insertion	disruptive_inframe_insertion	20
disruptive_inframe_insertion&splice_region_variant	disruptive_inframe_insertion	20
conservative_inframe_deletion	conservative_inframe_deletion	21
conservative_inframe_insertion	conservative_inframe_insertion	22
conservative_inframe_insertion&splice_region_variant	conservative_inframe_insertion	22
inframe_insertion	inframe_insertion	23
inframe_deletion	inframe_deletion	24
missense_variant&splice_region_variant	missense_variant&splice_region_variant	25
missense_variant	missense_variant	26
protein_altering_variant	protein_altering_variant	27
regulatory_region_ablation	regulatory_region_ablation	28
5_prime_UTR_truncation&exon_loss_variant	5_prime_UTR_truncation	29
3_prime_UTR_truncation&exon_loss	3_prime_UTR_truncation	30
splice_region_variant&synonymous_variant	synonymous_variant&splice_region_variant	31
synonymous_variant	synonymous_variant	32
coding_sequence_variant	coding_sequence_variant	33
initiator_codon_variant	initiator_codon_variant	34
start_retained_variant	start_retained_variant	35
incomplete_terminal_codon_variant	incomplete_terminal_codon_variant	36
splice_region_variant&stop_retained_variant	stop_retained_variant&splice_region_variant	37
stop_retained_variant	stop_retained_variant	38
TFBS_ablation	TFBS_ablation	39
mature_miRNA_variant	mature_miRNA_variant	40
miRNA	miRNA	41
TF_binding_site_variant	TF_binding_site_variant	42
TFBS_amplification	TFBS_amplification	43
5_prime_UTR_premature_start_codon_gain_variant	5_prime_UTR_premature_start_codon_gain_variant	44
splice_region_variant	splice_region_variant	45
splice_region_variant&intron_variant	splice_region_variant	45
splice_region_variant&non_coding_transcript_exon_variant	splice_region_variant	45
chromosome	chromosome	46
5_prime_UTR_variant	5_prime_UTR_variant	47
3_prime_UTR_variant	3_prime_UTR_variant	48
exon_variant	exon_variant	49
feature_elongation	feature_elongation	50
feature_truncation	feature_truncation	51
gene_variant	gene_variant	52
NMD_transcript_variant	NMD_transcript_variant	53
non_coding_transcript_exon_variant	non_coding_transcript_exon_variant	54
non_coding_transcript_variant	non_coding_transcript_variant	55
regulatory_region_amplification	regulatory_region_amplification	56
regulatory_region_variant	regulatory_region_variant	57
transcript_variant	transcript_variant	58
sequence_feature&exon_loss_variant	sequence_feature&exon_loss_variant	59
intragenic_variant	intragenic_variant	60
conserved_intron_variant	conserved_intron_variant	61
intron_variant	intron_variant	62
downstream_gene_variant	downstream_gene_variant	63
upstream_gene_variant	upstream_gene_variant	64
conserved_intergenic_variant	conserved_intergenic_variant	65
intergenic_region	intergenic_region	66
