# Supplementary material for: Haploinsufficiency of ITSN1 is associated with a substantial increased risk of Parkinson’s disease
Source: Cell Rep. Author manuscript; Available in PMC 2025 May 30. (PMC12124131; doi:10.1016/j.celrep.2025.115355)
Supplement: 2 [file NIHMS2069108-supplement-2.xlsx]

## Sheet: ExWAS sum stats
variantID	model	pValue	oddsRatio	oddsL95CI	oddsU95CI	MAF	MAFcase	MAFctrl	caseGenotypes	controlGenotypes	Gene_Symbol	hgnc_id	ensembl_gene_id	caseRefCount	caseAltCount	ctrlRefCount	ctrlAltCount	Gene_known_in	clumping_info	clumping_nClumped	clumping_clumpedIntoVariant	Annotation
17-45993928-T-C	dominant	3.2e-12	0.7858	0.7338	0.8414	0.224487	0.1939	0.225	2429/1099/167'	140183/81056/11928'	MAPT	HGNC:6893	ENSG00000186868	2429	1266	140183	92984	ALS, Alzheimer, Parkinson	index	30	NA	†
17-46031540-A-G	dominant	3.25e-12	0.7861	0.7341	0.8418	0.224489	0.1939	0.225	2430/1100/167'	140185/81053/11930'	KANSL1	HGNC:24565	ENSG00000120071	2430	1267	140185	92983	NA	clumped	NA	17-45993928-T-C	†
12-40340400-G-A	dominant	3.6e-12	9.1867	5.6717	14.88	0.00031648	0.0026	0.0002808	3681/19/0'	233154/131/0'	LRRK2	HGNC:18618	ENSG00000188906	3681	19	233154	131	Parkinson	LowMAF_not_clumped	NA	NA
17-46033175-G-A	dominant	3.61e-12	0.7865	0.7344	0.8422	0.224392	0.1939	0.2249	2429/1099/167'	140186/80977/11928'	KANSL1	HGNC:24565	ENSG00000120071	2429	1266	140186	92905	NA	clumped	NA	17-45993928-T-C	†
12-40340400-G-A	allelic	3.67e-12	9.1656	5.6619	14.8377	0.00031648	0.0026	0.0002808	3681/19/0'	233154/131/0'	LRRK2	HGNC:18618	ENSG00000188906	7381	19	466439	131	Parkinson	LowMAF_not_clumped	NA	NA
4-89936328-G-A	dominant	4e-12	1.4088	1.2834	1.5464	0.0543582	0.0727	0.0541	3175/514/12'	208719/23866/679'	MMRN1	HGNC:7178	ENSG00000138722	3175	526	208719	24545	NA	index	1	NA
17-45983657-G-A	dominant	4.13e-12	0.7867	0.7347	0.8424	0.22453	0.1941	0.225	2429/1101/167'	140188/81089/11930'	MAPT	HGNC:6893	ENSG00000186868	2429	1268	140188	93019	ALS, Alzheimer, Parkinson	clumped	NA	17-45993928-T-C	†
17-46171403-T-C	dominant	4.29e-12	0.786	0.7337	0.8419	0.223708	0.1932	0.2242	2421/1085/167'	139712/79992/11936'	KANSL1	HGNC:24565	ENSG00000120071	2421	1252	139712	91928	NA	clumped	NA	17-45993928-T-C	†
17-45846568-T-C	dominant	5.22e-12	0.7876	0.7355	0.8434	0.224369	0.1941	0.2248	2429/1101/167'	140236/81035/11914'	SPPL2C	HGNC:28902	ENSG00000185294	2429	1268	140236	92949	NA	clumped	NA	17-45993928-T-C	†
17-45846865-G-A	dominant	5.22e-12	0.7877	0.7356	0.8434	0.224361	0.1941	0.2248	2429/1101/167'	140234/81024/11915'	SPPL2C	HGNC:28902	ENSG00000185294	2429	1268	140234	92939	NA	clumped	NA	17-45993928-T-C	†
17-46033166-G-A	dominant	5.23e-12	0.7879	0.7358	0.8437	0.224366	0.1941	0.2248	2429/1101/167'	140187/80959/11926'	KANSL1	HGNC:24565	ENSG00000120071	2429	1268	140187	92885	NA	clumped	NA	17-45993928-T-C	†
17-45991558-G-A	dominant	5.27e-12	0.7877	0.7357	0.8435	0.224473	0.1942	0.225	2429/1102/167'	140187/81047/11927'	MAPT	HGNC:6893	ENSG00000186868	2429	1269	140187	92974	ALS, Alzheimer, Parkinson	clumped	NA	17-45993928-T-C	†
17-46034247-A-G	dominant	5.27e-12	0.7878	0.7357	0.8436	0.224468	0.1942	0.2249	2429/1102/167'	140187/81037/11929'	KANSL1	HGNC:24565	ENSG00000120071	2429	1269	140187	92966	NA	clumped	NA	17-45993928-T-C	†
17-45983670-T-C	dominant	5.32e-12	0.7877	0.7357	0.8435	0.22457	0.1942	0.2251	2429/1103/167'	140184/81113/11932'	MAPT	HGNC:6893	ENSG00000186868	2429	1270	140184	93045	ALS, Alzheimer, Parkinson	clumped	NA	17-45993928-T-C	†
17-45833141-C-T	dominant	5.81e-12	0.7881	0.7359	0.8439	0.224202	0.194	0.2247	2429/1100/167'	140271/80935/11909'	CRHR1	HGNC:2357	ENSG00000120088	2429	1267	140271	92844	NA	clumped	NA	17-45993928-T-C	†
17-45990034-T-C	dominant	5.86e-12	0.7884	0.7362	0.8442	0.22435	0.1941	0.2248	2428/1101/167'	140185/80937/11928'	MAPT	HGNC:6893	ENSG00000186868	2428	1268	140185	92865	ALS, Alzheimer, Parkinson	clumped	NA	17-45993928-T-C	†
17-45983912-C-T	dominant	6.72e-12	0.7887	0.7366	0.8445	0.224432	0.1942	0.2249	2429/1103/167'	140188/81009/11928'	MAPT	HGNC:6893	ENSG00000186868	2429	1270	140188	92937	ALS, Alzheimer, Parkinson	clumped	NA	17-45993928-T-C	†
17-45846288-G-C	dominant	6.74e-12	0.789	0.7369	0.8449	0.224352	0.1942	0.2248	2429/1103/167'	140235/81012/11916'	SPPL2C	HGNC:28902	ENSG00000185294	2429	1270	140235	92928	NA	clumped	NA	17-45993928-T-C	†
17-46039753-A-G	dominant	6.8e-12	0.789	0.7369	0.8448	0.224475	0.1943	0.225	2429/1104/167'	140188/81039/11930'	KANSL1	HGNC:24565	ENSG00000120071	2429	1271	140188	92969	NA	clumped	NA	17-45993928-T-C	†
17-45846707-T-C	dominant	6.8e-12	0.789	0.7369	0.8448	0.224443	0.1943	0.2249	2429/1104/167'	140233/81085/11917'	SPPL2C	HGNC:28902	ENSG00000185294	2429	1271	140233	93002	NA	clumped	NA	17-45993928-T-C	†
17-45999299-A-G	dominant	6.81e-12	0.7891	0.7369	0.8449	0.224455	0.1943	0.2249	2429/1104/167'	140210/81051/11926'	STH	HGNC:18839	ENSG00000256762	2429	1271	140210	92977	NA	clumped	NA	17-45993928-T-C	†
17-45845576-T-C	dominant	7.59e-12	0.7892	0.7371	0.8451	0.22446	0.1944	0.2249	2428/1104/167'	140228/81089/11919'	SPPL2C	HGNC:28902	ENSG00000185294	2428	1271	140228	93008	NA	clumped	NA	17-45993928-T-C	†
17-45845900-G-A	dominant	7.65e-12	0.7894	0.7372	0.8452	0.22433	0.1943	0.2248	2430/1104/167'	140258/81028/11910'	SPPL2C	HGNC:28902	ENSG00000185294	2430	1271	140258	92938	NA	clumped	NA	17-45993928-T-C	†
17-45846317-A-G	dominant	8.31e-12	0.7896	0.7373	0.8455	0.224104	0.1941	0.2246	2429/1101/167'	140233/80802/11915'	SPPL2C	HGNC:28902	ENSG00000185294	2429	1268	140233	92717	NA	clumped	NA	17-45993928-T-C	†
17-45996607-T-C	dominant	8.48e-12	0.7897	0.7376	0.8456	0.224276	0.1942	0.2248	2429/1103/167'	140197/80893/11924'	MAPT	HGNC:6893	ENSG00000186868	2429	1270	140197	92817	ALS, Alzheimer, Parkinson	clumped	NA	17-45993928-T-C	†
17-45996523-A-G	dominant	8.49e-12	0.7898	0.7376	0.8457	0.224611	0.1946	0.2251	2427/1103/168'	139996/80844/11984'	MAPT	HGNC:6893	ENSG00000186868	2427	1271	139996	92828	ALS, Alzheimer, Parkinson	clumped	NA	17-45993928-T-C	†
17-45846853-T-C	dominant	8.55e-12	0.7898	0.7376	0.8456	0.224349	0.1943	0.2248	2429/1104/167'	140221/80983/11921'	SPPL2C	HGNC:28902	ENSG00000185294	2429	1271	140221	92904	NA	clumped	NA	17-45993928-T-C	†
17-45830530-T-C	dominant	8.64e-12	0.7898	0.7376	0.8456	0.224427	0.1944	0.2249	2429/1105/167'	140231/81063/11919'	CRHR1	HGNC:2357	ENSG00000120088	2429	1272	140231	92982	NA	clumped	NA	17-45993928-T-C	†
17-46082483-T-C	dominant	8.67e-12	0.7901	0.7379	0.8459	0.224414	0.1944	0.2249	2429/1105/167'	140186/80992/11927'	KANSL1	HGNC:24565	ENSG00000120071	2429	1272	140186	92919	NA	clumped	NA	17-45993928-T-C	†
17-45846834-C-G	dominant	1.13e-11	0.7904	0.7381	0.8464	0.22365	0.1937	0.2241	2429/1097/167'	140229/80411/11916'	SPPL2C	HGNC:28902	ENSG00000185294	2429	1264	140229	92327	NA	clumped	NA	17-45993928-T-C	†
17-45983409-C-T	dominant	1.22e-11	0.7911	0.7389	0.8471	0.224466	0.1945	0.2249	2426/1107/166'	140219/81085/11919'	MAPT	HGNC:6893	ENSG00000186868	2426	1273	140219	93004	ALS, Alzheimer, Parkinson	clumped	NA	17-45993928-T-C	†
17-45846337-C-T	dominant	1.36e-11	0.7915	0.7392	0.8475	0.224	0.1945	0.2245	2429/1103/168'	140373/80920/11880'	SPPL2C	HGNC:28902	ENSG00000185294	2429	1271	140373	92800	NA	clumped	NA	17-45993928-T-C	†
17-46171448-G-A	dominant	1.54e-11	0.7912	0.7386	0.8475	0.222978	0.1932	0.2235	2421/1085/167'	139708/79385/11930'	KANSL1	HGNC:24565	ENSG00000120071	2421	1252	139708	91315	NA	clumped	NA	17-45993928-T-C	†
4-89936328-G-A	allelic	2.04e-11	1.3713	1.2549	1.4984	0.0543582	0.0727	0.0541	3175/514/12'	208719/23866/679'	MMRN1	HGNC:7178	ENSG00000138722	6864	538	441304	25224	NA	index	1	NA
17-45846764-G-A	dominant	2.9e-11	0.794	0.7413	0.8504	0.222366	0.193	0.2228	2429/1088/167'	140236/79342/11913'	SPPL2C	HGNC:28902	ENSG00000185294	2429	1255	140236	91255	NA	clumped	NA	17-45993928-T-C	†
17-45993928-T-C	allelic	1.21e-10	0.8287	0.782	0.8783	0.224487	0.1939	0.225	2429/1099/167'	140183/81056/11928'	MAPT	HGNC:6893	ENSG00000186868	5957	1433	361422	104912	ALS, Alzheimer, Parkinson	index	30	NA	†
17-46031540-A-G	allelic	1.22e-10	0.8289	0.7821	0.8784	0.224489	0.1939	0.225	2430/1100/167'	140185/81053/11930'	KANSL1	HGNC:24565	ENSG00000120071	5960	1434	361423	104913	NA	clumped	NA	17-45993928-T-C	†
17-46033175-G-A	allelic	1.32e-10	0.8292	0.7824	0.8788	0.224392	0.1939	0.2249	2429/1099/167'	140186/80977/11928'	KANSL1	HGNC:24565	ENSG00000120071	5957	1433	361349	104833	NA	clumped	NA	17-45993928-T-C	†
17-46171403-T-C	allelic	1.33e-10	0.8285	0.7815	0.8782	0.223708	0.1932	0.2242	2421/1085/167'	139712/79992/11936'	KANSL1	HGNC:24565	ENSG00000120071	5927	1419	359416	103864	NA	clumped	NA	17-45993928-T-C	†
17-45983657-G-A	allelic	1.35e-10	0.8294	0.7826	0.879	0.22453	0.1941	0.225	2429/1101/167'	140188/81089/11930'	MAPT	HGNC:6893	ENSG00000186868	5959	1435	361465	104949	ALS, Alzheimer, Parkinson	clumped	NA	17-45993928-T-C	†
17-45991558-G-A	allelic	1.62e-10	0.8301	0.7833	0.8797	0.224473	0.1942	0.225	2429/1102/167'	140187/81047/11927'	MAPT	HGNC:6893	ENSG00000186868	5960	1436	361421	104901	ALS, Alzheimer, Parkinson	clumped	NA	17-45993928-T-C	†
17-46034247-A-G	allelic	1.62e-10	0.8301	0.7833	0.8797	0.224468	0.1942	0.2249	2429/1102/167'	140187/81037/11929'	KANSL1	HGNC:24565	ENSG00000120071	5960	1436	361411	104895	NA	clumped	NA	17-45993928-T-C	†
17-45983670-T-C	allelic	1.64e-10	0.8301	0.7833	0.8797	0.22457	0.1942	0.2251	2429/1103/167'	140184/81113/11932'	MAPT	HGNC:6893	ENSG00000186868	5961	1437	361481	104977	ALS, Alzheimer, Parkinson	clumped	NA	17-45993928-T-C	†
17-46033166-G-A	allelic	1.75e-10	0.8302	0.7834	0.8798	0.224366	0.1941	0.2248	2429/1101/167'	140187/80959/11926'	KANSL1	HGNC:24565	ENSG00000120071	5959	1435	361333	104811	NA	clumped	NA	17-45993928-T-C	†
17-45846865-G-A	allelic	1.75e-10	0.8302	0.7834	0.8798	0.224361	0.1941	0.2248	2429/1101/167'	140234/81024/11915'	SPPL2C	HGNC:28902	ENSG00000185294	5959	1435	361492	104854	NA	clumped	NA	17-45993928-T-C	†
17-45846568-T-C	allelic	1.75e-10	0.8302	0.7834	0.8798	0.224369	0.1941	0.2248	2429/1101/167'	140236/81035/11914'	SPPL2C	HGNC:28902	ENSG00000185294	5959	1435	361507	104863	NA	clumped	NA	17-45993928-T-C	†
17-45833141-C-T	allelic	1.89e-10	0.8305	0.7837	0.8802	0.224202	0.194	0.2247	2429/1100/167'	140271/80935/11909'	CRHR1	HGNC:2357	ENSG00000120088	5958	1434	361477	104753	NA	clumped	NA	17-45993928-T-C	†
17-45990034-T-C	allelic	1.91e-10	0.8306	0.7837	0.8802	0.22435	0.1941	0.2248	2428/1101/167'	140185/80937/11928'	MAPT	HGNC:6893	ENSG00000186868	5957	1435	361307	104793	ALS, Alzheimer, Parkinson	clumped	NA	17-45993928-T-C	†
17-45983912-C-T	allelic	1.95e-10	0.8308	0.7839	0.8804	0.224432	0.1942	0.2249	2429/1103/167'	140188/81009/11928'	MAPT	HGNC:6893	ENSG00000186868	5961	1437	361385	104865	ALS, Alzheimer, Parkinson	clumped	NA	17-45993928-T-C	†
17-45846288-G-C	allelic	2.13e-10	0.8312	0.7843	0.8808	0.224352	0.1942	0.2248	2429/1103/167'	140235/81012/11916'	SPPL2C	HGNC:28902	ENSG00000185294	5961	1437	361482	104844	NA	clumped	NA	17-45993928-T-C	†
17-46039753-A-G	allelic	2.15e-10	0.831	0.7842	0.8806	0.224475	0.1943	0.225	2429/1104/167'	140188/81039/11930'	KANSL1	HGNC:24565	ENSG00000120071	5962	1438	361415	104899	NA	clumped	NA	17-45993928-T-C	†
17-45846707-T-C	allelic	2.15e-10	0.8312	0.7843	0.8808	0.224443	0.1943	0.2249	2429/1104/167'	140233/81085/11917'	SPPL2C	HGNC:28902	ENSG00000185294	5962	1438	361551	104919	NA	clumped	NA	17-45993928-T-C	†
17-45999299-A-G	allelic	2.15e-10	0.8311	0.7843	0.8807	0.224455	0.1943	0.2249	2429/1104/167'	140210/81051/11926'	STH	HGNC:18839	ENSG00000256762	5962	1438	361471	104903	NA	clumped	NA	17-45993928-T-C	†
17-46751565-G-A	dominant	2.21e-10	0.8018	0.7484	0.859	0.214808	0.1888	0.2152	2469/1065/166'	143746/78419/10965'	NSF	HGNC:8016	ENSG00000073969	2469	1231	143746	89384	NA	index	0	NA	†
17-45996607-T-C	allelic	2.32e-10	0.8315	0.7847	0.8812	0.224276	0.1942	0.2248	2429/1103/167'	140197/80893/11924'	MAPT	HGNC:6893	ENSG00000186868	5961	1437	361287	104741	ALS, Alzheimer, Parkinson	clumped	NA	17-45993928-T-C	†
17-45845576-T-C	allelic	2.34e-10	0.8314	0.7845	0.881	0.22446	0.1944	0.2249	2428/1104/167'	140228/81089/11919'	SPPL2C	HGNC:28902	ENSG00000185294	5960	1438	361545	104927	NA	clumped	NA	17-45993928-T-C	†
17-45845900-G-A	allelic	2.35e-10	0.8314	0.7846	0.8811	0.22433	0.1943	0.2248	2430/1104/167'	140258/81028/11910'	SPPL2C	HGNC:28902	ENSG00000185294	5964	1438	361544	104848	NA	clumped	NA	17-45993928-T-C	†
17-45996523-A-G	allelic	2.36e-10	0.8316	0.7848	0.8813	0.224611	0.1946	0.2251	2427/1103/168'	139996/80844/11984'	MAPT	HGNC:6893	ENSG00000186868	5957	1439	360836	104812	ALS, Alzheimer, Parkinson	clumped	NA	17-45993928-T-C	†
17-45830530-T-C	allelic	2.37e-10	0.8317	0.7848	0.8813	0.224427	0.1944	0.2249	2429/1105/167'	140231/81063/11919'	CRHR1	HGNC:2357	ENSG00000120088	5963	1439	361525	104901	NA	clumped	NA	17-45993928-T-C	†
17-45846317-A-G	allelic	2.48e-10	0.8315	0.7846	0.8812	0.224104	0.1941	0.2246	2429/1101/167'	140233/80802/11915'	SPPL2C	HGNC:28902	ENSG00000185294	5959	1435	361268	104632	NA	clumped	NA	17-45993928-T-C	†
17-45846853-T-C	allelic	2.56e-10	0.8316	0.7848	0.8813	0.224349	0.1943	0.2248	2429/1104/167'	140221/80983/11921'	SPPL2C	HGNC:28902	ENSG00000185294	5962	1438	361425	104825	NA	clumped	NA	17-45993928-T-C	†
17-46082483-T-C	allelic	2.59e-10	0.8317	0.7849	0.8814	0.224414	0.1944	0.2249	2429/1105/167'	140186/80992/11927'	KANSL1	HGNC:24565	ENSG00000120071	5963	1439	361364	104846	NA	clumped	NA	17-45993928-T-C	†
17-45983409-C-T	allelic	2.81e-10	0.8321	0.7852	0.8817	0.224466	0.1945	0.2249	2426/1107/166'	140219/81085/11919'	MAPT	HGNC:6893	ENSG00000186868	5959	1439	361523	104923	ALS, Alzheimer, Parkinson	clumped	NA	17-45993928-T-C	†
17-45846834-C-G	allelic	2.83e-10	0.8319	0.7849	0.8817	0.22365	0.1937	0.2241	2429/1097/167'	140229/80411/11916'	SPPL2C	HGNC:28902	ENSG00000185294	5955	1431	360869	104243	NA	clumped	NA	17-45993928-T-C	†
17-46171448-G-A	allelic	3.49e-10	0.832	0.7849	0.882	0.222978	0.1932	0.2235	2421/1085/167'	139708/79385/11930'	KANSL1	HGNC:24565	ENSG00000120071	5927	1419	358801	103245	NA	clumped	NA	17-45993928-T-C	†
17-45846337-C-T	allelic	4.72e-10	0.834	0.7871	0.8838	0.224	0.1945	0.2245	2429/1103/168'	140373/80920/11880'	SPPL2C	HGNC:28902	ENSG00000185294	5961	1439	361666	104680	NA	clumped	NA	17-45993928-T-C	†
17-45846764-G-A	allelic	5.6e-10	0.8341	0.7869	0.8841	0.222366	0.193	0.2228	2429/1088/167'	140236/79342/11913'	SPPL2C	HGNC:28902	ENSG00000185294	5946	1422	359814	103168	NA	clumped	NA	17-45993928-T-C	†
17-45475446-A-G	dominant	9.65e-09	0.8128	0.7566	0.8731	0.184406	0.1603	0.1848	2623/958/113'	154980/69666/8193'	PLEKHM1	HGNC:29017	ENSG00000225190	2623	1071	154980	77859	NA	index	5	NA	†
17-45475555-C-T	dominant	9.72e-09	0.8128	0.7567	0.8732	0.184525	0.1604	0.1849	2622/959/113'	154966/69756/8189'	PLEKHM1	HGNC:29017	ENSG00000225190	2622	1072	154966	77945	NA	clumped	NA	17-45475446-A-G	†
17-45475351-G-C	dominant	1.04e-08	0.813	0.7568	0.8734	0.183971	0.1599	0.1844	2624/955/113'	155103/69478/8169'	PLEKHM1	HGNC:29017	ENSG00000225190	2624	1068	155103	77647	NA	clumped	NA	17-45475446-A-G	†
17-45475171-G-A	dominant	1.08e-08	0.8134	0.7572	0.8737	0.184477	0.1604	0.1849	2622/959/113'	154954/69690/8198'	PLEKHM1	HGNC:29017	ENSG00000225190	2622	1072	154954	77888	NA	clumped	NA	17-45475446-A-G	†
17-45468527-T-C	dominant	1.21e-08	0.8139	0.7577	0.8742	0.184589	0.1606	0.185	2622/961/113'	154985/69813/8189'	PLEKHM1	HGNC:29017	ENSG00000225190	2622	1074	154985	78002	NA	clumped	NA	17-45475446-A-G	†
17-46751565-G-A	allelic	2.61e-08	0.8486	0.8002	0.8998	0.214808	0.1888	0.2152	2469/1065/166'	143746/78419/10965'	NSF	HGNC:8016	ENSG00000073969	6003	1397	365911	100349	NA	index	0	NA	†
17-45430283-A-G	dominant	2.87e-08	0.819	0.7626	0.8795	0.185206	0.1615	0.1856	2616/973/111'	154837/70138/8205'	ARHGAP27	HGNC:31813	ENSG00000159314	2616	1084	154837	78343	NA	clumped	NA	17-45475446-A-G	†
1-155236376-C-T	allelic	3.56e-08	1.6019	1.3689	1.8745	0.0139929	0.022	0.0139	3539/159/2'	226858/6369/50'	GBA1	HGNC:4177	ENSG00000177628	7237	163	460085	6469	Alzheimer, Parkinson	index	0	NA
17-45475446-A-G	allelic	4.37e-08	0.8419	0.7908	0.8963	0.184406	0.1603	0.1848	2623/958/113'	154980/69666/8193'	PLEKHM1	HGNC:29017	ENSG00000225190	6204	1184	379626	86052	NA	index	5	NA	†
17-45475555-C-T	allelic	4.41e-08	0.8421	0.791	0.8965	0.184525	0.1604	0.1849	2622/959/113'	154966/69756/8189'	PLEKHM1	HGNC:29017	ENSG00000225190	6203	1185	379688	86134	NA	clumped	NA	17-45475446-A-G	†
1-155236376-C-T	dominant	4.47e-08	1.6078	1.3702	1.8865	0.0139929	0.022	0.0139	3539/159/2'	226858/6369/50'	GBA1	HGNC:4177	ENSG00000177628	3539	161	226858	6419	Alzheimer, Parkinson	index	0	NA
17-45475171-G-A	allelic	4.78e-08	0.8424	0.7913	0.8968	0.184477	0.1604	0.1849	2622/959/113'	154954/69690/8198'	PLEKHM1	HGNC:29017	ENSG00000225190	6203	1185	379598	86086	NA	clumped	NA	17-45475446-A-G	†
17-45475351-G-C	allelic	5e-08	0.8424	0.7912	0.8968	0.183971	0.1599	0.1844	2624/955/113'	155103/69478/8169'	PLEKHM1	HGNC:29017	ENSG00000225190	6203	1181	379684	85816	NA	clumped	NA	17-45475446-A-G	†
17-45468527-T-C	allelic	5.29e-08	0.8429	0.7918	0.8973	0.184589	0.1606	0.185	2622/961/113'	154985/69813/8189'	PLEKHM1	HGNC:29017	ENSG00000225190	6205	1187	379783	86191	NA	clumped	NA	17-45475446-A-G	†
17-45430283-A-G	allelic	7.83e-08	0.8452	0.7941	0.8995	0.185206	0.1615	0.1856	2616/973/111'	154837/70138/8205'	ARHGAP27	HGNC:31813	ENSG00000159314	6205	1195	379812	86548	NA	clumped	NA	17-45475446-A-G	†
4-89895143-A-G	dominant	2.79e-07	1.2819	1.1692	1.4055	0.0609469	0.075	0.0607	3160/527/14'	205763/26633/847'	MMRN1	HGNC:7178	ENSG00000138722	3160	541	205763	27480	NA	clumped	NA	4-89936328-G-A
8-143925866-G-T	dominant	3.96e-07	52.5997	16.0455	172.43	2.32e-05	0.0006755	1.29e-05	3696/5/0'	233290/6/0'	PLEC	HGNC:9069	ENSG00000178209	3696	5	233290	6	NA	LowMAF_not_clumped	NA	NA
8-143925866-G-T	allelic	3.96e-07	52.5648	16.0384	172.278	2.32e-05	0.0006755	1.29e-05	3696/5/0'	233290/6/0'	PLEC	HGNC:9069	ENSG00000178209	7397	5	466586	6	NA	LowMAF_not_clumped	NA	NA
10-102450978-C-A	dominant	5.13e-07	1.1851	1.1095	1.266	0.209172	0.23	0.2088	2166/1360/170'	146091/76757/10316'	C10orf95	HGNC:25880	ENSG00000120055	2166	1530	146091	87073	NA	index	0	NA
4-89895143-A-G	allelic	8.38e-07	1.2538	1.1489	1.3682	0.0609469	0.075	0.0607	3160/527/14'	205763/26633/847'	MMRN1	HGNC:7178	ENSG00000138722	6847	555	438159	28327	NA	clumped	NA	4-89936328-G-A
1-155238260-G-C	dominant	8.69e-07	126.197	23.1067	689.222	1.27e-05	0.0005404	4.29e-06	3697/4/0'	233275/2/0'	GBA1	HGNC:4177	ENSG00000177628	3697	4	233275	2	Alzheimer, Parkinson	LowMAF_not_clumped	NA	NA
1-155238260-G-C	allelic	8.7e-07	126.129	23.0979	688.746	1.27e-05	0.0005404	4.29e-06	3697/4/0'	233275/2/0'	GBA1	HGNC:4177	ENSG00000177628	7398	4	466552	2	Alzheimer, Parkinson	LowMAF_not_clumped	NA	NA
21-42109584-C-T	dominant	1.03e-06	9.8051	4.8547	19.8034	0.00014136	0.0012	0.0001243	3691/9/0'	233229/58/0'	UMODL1	HGNC:12560	ENSG00000177398	3691	9	233229	58	NA	LowMAF_not_clumped	NA	NA
21-42109584-C-T	allelic	1.04e-06	9.7944	4.8513	19.7743	0.00014136	0.0012	0.0001243	3691/9/0'	233229/58/0'	UMODL1	HGNC:12560	ENSG00000177398	7391	9	466516	58	NA	LowMAF_not_clumped	NA	NA
4-958159-T-C	allelic	1.37e-06	1.1541	1.0898	1.2223	0.179082	0.2008	0.1787	2367/1182/152'	157320/68513/7438'	TMEM175	HGNC:28709	ENSG00000127419	5916	1486	383153	83389	Parkinson	index	0	NA
12-131916108-C-T	dominant	1.92e-06	9.0245	4.485	18.1586	0.0001519	0.0012	0.000135	3692/9/0'	233230/63/0'	ULK1	HGNC:12558	ENSG00000177169	3692	9	233230	63	NA	LowMAF_not_clumped	NA	NA
12-131916108-C-T	allelic	1.93e-06	9.0148	4.4819	18.1321	0.0001519	0.0012	0.000135	3692/9/0'	233230/63/0'	ULK1	HGNC:12558	ENSG00000177169	7393	9	466523	63	NA	LowMAF_not_clumped	NA	NA
10-102415138-G-A	dominant	2.61e-06	1.2051	1.1164	1.3009	0.10875	0.1253	0.1085	2822/827/50'	185412/45022/2791'	PSD	HGNC:9507	ENSG00000059915	2822	877	185412	47813	NA	index	0	NA
12-92809025-C-T	recessive	4.56e-06	0.7776	0.6963	0.8684	0.345507	0.3267	0.3458	1633/1708/353'	99679/105352/27858'	EEA1	HGNC:3185	ENSG00000102189	3341	353	205031	27858	NA	index	0	NA
19-43914436-A-C	dominant	4.9e-06	26.2992	9.2603	74.689	3.59e-05	0.0006755	2.57e-05	3696/5/0'	233284/12/0'	ZNF45	HGNC:13111	ENSG00000124459	3696	5	233284	12	NA	LowMAF_not_clumped	NA	NA
19-43914436-A-C	allelic	4.91e-06	26.2821	9.2567	74.6215	3.59e-05	0.0006755	2.57e-05	3696/5/0'	233284/12/0'	ZNF45	HGNC:13111	ENSG00000124459	7397	5	466580	12	NA	LowMAF_not_clumped	NA	NA
10-102415138-G-A	allelic	6.21e-06	1.1772	1.0982	1.2619	0.10875	0.1253	0.1085	2822/827/50'	185412/45022/2791'	PSD	HGNC:9507	ENSG00000059915	6471	927	415846	50604	NA	index	0	NA
4-958159-T-C	dominant	8.41e-06	1.1674	1.091	1.2491	0.179082	0.2008	0.1787	2367/1182/152'	157320/68513/7438'	TMEM175	HGNC:28709	ENSG00000127419	2367	1334	157320	75951	Parkinson	index	0	NA
6-26234664-G-A	dominant	8.96e-06	22.547	8.1169	62.6306	4.01e-05	0.0006757	3e-05	3695/5/0'	233271/14/0'	H1-3	HGNC:4717	ENSG00000124575	3695	5	233271	14	NA	LowMAF_not_clumped	NA	NA
6-26234664-G-A	allelic	8.97e-06	22.5324	8.1137	62.574	4.01e-05	0.0006757	3e-05	3695/5/0'	233271/14/0'	H1-3	HGNC:4717	ENSG00000124575	7395	5	466556	14	NA	LowMAF_not_clumped	NA	NA
19-43253644-G-C	dominant	1.13e-05	14.0021	5.7776	33.9343	7.48e-05	0.0008194	6.3e-05	3655/6/0'	230299/25/2'	PSG9	HGNC:9526	ENSG00000183668	3655	6	230299	27	NA	LowMAF_not_clumped	NA	NA
X-18653454-C-T	dominant	1.15e-05	2.0616	1.5341	2.7705	0.00462324	0.0093	0.0045	1343/28/0/2189/18'	85597/794/5/137445/610'	CDKL5	HGNC:11411	ENSG00000008086	3532	46	223042	1409	NA	index	2	NA
5-96754680-G-A	allelic	1.16e-05	42.0458	11.8624	149.029	2.11e-05	0.0005404	1.29e-05	3697/4/0'	233288/6/0'	CAST	HGNC:1515	ENSG00000153113	7398	4	466582	6	NA	LowMAF_not_clumped	NA	NA
5-96754680-G-A	dominant	1.16e-05	42.068	11.8662	149.139	2.11e-05	0.0005404	1.29e-05	3697/4/0'	233288/6/0'	CAST	HGNC:1515	ENSG00000153113	3697	4	233288	6	NA	LowMAF_not_clumped	NA	NA
1-158292670-G-A	allelic	1.16e-05	42.046	11.8625	149.03	2.11e-05	0.0005404	1.29e-05	3697/4/0'	233289/6/0'	CD1C	HGNC:1636	ENSG00000158481	7398	4	466584	6	NA	LowMAF_not_clumped	NA	NA
1-158292670-G-A	dominant	1.16e-05	42.0682	11.8663	149.14	2.11e-05	0.0005404	1.29e-05	3697/4/0'	233289/6/0'	CD1C	HGNC:1636	ENSG00000158481	3697	4	233289	6	NA	LowMAF_not_clumped	NA	NA
3-44722110-A-G	allelic	1.16e-05	42.0456	11.8624	149.029	2.11e-05	0.0005404	1.29e-05	3697/4/0'	233287/6/0'	ZNF502	HGNC:23718	ENSG00000196653	7398	4	466580	6	NA	LowMAF_not_clumped	NA	NA
3-44722110-A-G	dominant	1.16e-05	42.0678	11.8662	149.138	2.11e-05	0.0005404	1.29e-05	3697/4/0'	233287/6/0'	ZNF502	HGNC:23718	ENSG00000196653	3697	4	233287	6	NA	LowMAF_not_clumped	NA	NA
10-102450978-C-A	allelic	1.17e-05	1.1314	1.0713	1.195	0.209172	0.23	0.2088	2166/1360/170'	146091/76757/10316'	C10orf95	HGNC:25880	ENSG00000120055	5692	1700	368939	97389	NA	index	0	NA
X-105218967-A-G	recessive	1.19e-05	4.0323	2.3902	6.8024	0.00166176	0.0036	0.0016	1368/3/0/2231/15'	86124/276/2/142116/234'	TEX13A	HGNC:11735	ENSG00000268629	3602	15	228516	236	NA	index	0	NA
17-58207222-C-A	dominant	1.5e-05	189.252	19.6806	1819.88	8.44e-06	0.0004053	2.14e-06	3698/3/0'	233285/1/0'	MKS1	HGNC:7121	ENSG00000011143	3698	3	233285	1	NA	LowMAF_not_clumped	NA	NA
12-6769628-T-A	dominant	1.5e-05	189.26	19.6814	1819.95	8.44e-06	0.0004053	2.14e-06	3698/3/0'	233294/1/0'	PTMS	HGNC:9629	ENSG00000159335	3698	3	233294	1	NA	LowMAF_not_clumped	NA	NA
17-58207222-C-A	allelic	1.51e-05	189.176	19.675	1818.94	8.44e-06	0.0004053	2.14e-06	3698/3/0'	233285/1/0'	MKS1	HGNC:7121	ENSG00000011143	7399	3	466571	1	NA	LowMAF_not_clumped	NA	NA
12-6769628-T-A	allelic	1.51e-05	189.183	19.6757	1819.01	8.44e-06	0.0004053	2.14e-06	3698/3/0'	233294/1/0'	PTMS	HGNC:9629	ENSG00000159335	7399	3	466589	1	NA	LowMAF_not_clumped	NA	NA
19-45973271-C-A	dominant	1.51e-05	189.182	19.6733	1819.2	8.45e-06	0.0004055	2.15e-06	3696/3/0'	233072/1/0'	NOVA2	HGNC:7887	ENSG00000104967	3696	3	233072	1	NA	LowMAF_not_clumped	NA	NA
19-45973271-C-A	allelic	1.51e-05	189.106	19.6677	1818.26	8.45e-06	0.0004055	2.15e-06	3696/3/0'	233072/1/0'	NOVA2	HGNC:7887	ENSG00000104967	7395	3	466145	1	NA	LowMAF_not_clumped	NA	NA
19-43253644-G-C	allelic	1.61e-05	13.0264	5.4066	31.3852	7.48e-05	0.0008194	6.3e-05	3655/6/0'	230299/25/2'	PSG9	HGNC:9526	ENSG00000183668	7316	6	460623	29	NA	LowMAF_not_clumped	NA	NA
4-90309428-G-A	dominant	1.63e-05	1.1889	1.1003	1.2845	0.105523	0.1208	0.1053	2855/798/48'	186692/43956/2576'	CCSER1	HGNC:29349	ENSG00000184305	2855	846	186692	46532	NA	index	0	NA
X-18653535-G-A	dominant	1.75e-05	2.0516	1.5268	2.7568	0.0045946	0.0092	0.0045	1343/28/0/2250/18'	85609/787/5/142585/632'	CDKL5	HGNC:11411	ENSG00000008086	3593	46	228194	1424	NA	clumped	NA	X-18653454-C-T
2-227472564-T-C	dominant	1.8e-05	36.0566	10.5504	123.225	2.32e-05	0.0005404	1.5e-05	3697/4/0'	233277/7/0'	AGFG1	HGNC:5175	ENSG00000173744	3697	4	233277	7	NA	LowMAF_not_clumped	NA	NA
2-227472564-T-C	allelic	1.8e-05	36.0376	10.5471	123.134	2.32e-05	0.0005404	1.5e-05	3697/4/0'	233277/7/0'	AGFG1	HGNC:5175	ENSG00000173744	7398	4	466561	7	NA	LowMAF_not_clumped	NA	NA
16-81062087-T-G	dominant	1.8e-05	36.0561	10.5503	123.224	2.32e-05	0.0005404	1.5e-05	3697/4/0'	233274/7/0'	C16orf46	HGNC:26525	ENSG00000166455	3697	4	233274	7	NA	LowMAF_not_clumped	NA	NA
16-81062087-T-G	allelic	1.8e-05	36.0372	10.547	123.132	2.32e-05	0.0005404	1.5e-05	3697/4/0'	233274/7/0'	C16orf46	HGNC:26525	ENSG00000166455	7398	4	466555	7	NA	LowMAF_not_clumped	NA	NA
7-144095603-C-T	dominant	1.8e-05	36.058	10.5508	123.23	2.32e-05	0.0005404	1.5e-05	3697/4/0'	233286/7/0'	OR2A12	HGNC:15082	ENSG00000221858	3697	4	233286	7	NA	LowMAF_not_clumped	NA	NA
7-144095603-C-T	allelic	1.8e-05	36.039	10.5475	123.139	2.32e-05	0.0005404	1.5e-05	3697/4/0'	233286/7/0'	OR2A12	HGNC:15082	ENSG00000221858	7398	4	466579	7	NA	LowMAF_not_clumped	NA	NA
6-43129804-C-T	dominant	1.8e-05	36.0578	10.5508	123.229	2.32e-05	0.0005404	1.5e-05	3697/4/0'	233285/7/0'	PTK7	HGNC:9618	ENSG00000112655	3697	4	233285	7	NA	LowMAF_not_clumped	NA	NA
6-43129804-C-T	allelic	1.8e-05	36.0389	10.5475	123.138	2.32e-05	0.0005404	1.5e-05	3697/4/0'	233285/7/0'	PTK7	HGNC:9618	ENSG00000112655	7398	4	466577	7	NA	LowMAF_not_clumped	NA	NA
6-121113146-C-T	dominant	1.8e-05	36.0578	10.5508	123.229	2.32e-05	0.0005404	1.5e-05	3697/4/0'	233285/7/0'	TBC1D32	HGNC:21485	ENSG00000146350	3697	4	233285	7	NA	LowMAF_not_clumped	NA	NA
6-121113146-C-T	allelic	1.8e-05	36.0389	10.5475	123.138	2.32e-05	0.0005404	1.5e-05	3697/4/0'	233285/7/0'	TBC1D32	HGNC:21485	ENSG00000146350	7398	4	466577	7	NA	LowMAF_not_clumped	NA	NA
1-244605783-ACTATGG-A	dominant	1.93e-05	2.0993	1.5466	2.8495	0.00283351	0.0058	0.0028	3658/43/0'	231985/1298/1'	CATSPERE	HGNC:28491	ENSG00000179397	3658	43	231985	1299	NA	index	0	NA
1-244605783-ACTATGG-A	allelic	2e-05	2.0913	1.542	2.8361	0.00283351	0.0058	0.0028	3658/43/0'	231985/1298/1'	CATSPERE	HGNC:28491	ENSG00000179397	7359	43	465268	1300	NA	index	0	NA
15-48537693-G-C	dominant	2.22e-05	12.2186	5.0946	29.3045	7.81e-05	0.0008106	6.64e-05	3695/6/0'	233263/31/0'	FBN1	HGNC:3603	ENSG00000166147	3695	6	233263	31	NA	LowMAF_not_clumped	NA	NA
15-48537693-G-C	allelic	2.22e-05	12.2095	5.0923	29.2738	7.81e-05	0.0008106	6.64e-05	3695/6/0'	233263/31/0'	FBN1	HGNC:3603	ENSG00000166147	7396	6	466557	31	NA	LowMAF_not_clumped	NA	NA
4-90309428-G-A	allelic	2.3e-05	1.1674	1.0879	1.2527	0.105523	0.1208	0.1053	2855/798/48'	186692/43956/2576'	CCSER1	HGNC:29349	ENSG00000184305	6508	894	417340	49108	NA	index	0	NA
3-1220750-A-T	dominant	2.46e-05	17.536	6.5071	47.2578	4.85e-05	0.0006757	3.86e-05	3695/5/0'	233264/18/0'	CNTN6	HGNC:2176	ENSG00000134115	3695	5	233264	18	NA	LowMAF_not_clumped	NA	NA
3-1220750-A-T	allelic	2.47e-05	17.5248	6.5047	47.2151	4.85e-05	0.0006757	3.86e-05	3695/5/0'	233264/18/0'	CNTN6	HGNC:2176	ENSG00000134115	7395	5	466546	18	NA	LowMAF_not_clumped	NA	NA
7-24710256-G-A	dominant	2.47e-05	17.5322	6.5057	47.2477	4.85e-05	0.0006755	3.86e-05	3696/5/0'	233277/18/0'	GSDME	HGNC:2810	ENSG00000105928	3696	5	233277	18	NA	LowMAF_not_clumped	NA	NA
7-24710256-G-A	allelic	2.47e-05	17.5211	6.5033	47.205	4.85e-05	0.0006755	3.86e-05	3696/5/0'	233277/18/0'	GSDME	HGNC:2810	ENSG00000105928	7397	5	466572	18	NA	LowMAF_not_clumped	NA	NA
3-186161612-T-C	dominant	2.6e-05	11.8368	4.9463	28.326	8.02e-05	0.0008106	6.86e-05	3695/6/0'	233264/32/0'	DGKG	HGNC:2853	ENSG00000058866	3695	6	233264	32	NA	LowMAF_not_clumped	NA	NA
3-186161612-T-C	allelic	2.6e-05	11.828	4.9442	28.2964	8.02e-05	0.0008106	6.86e-05	3695/6/0'	233264/32/0'	DGKG	HGNC:2853	ENSG00000058866	7396	6	466560	32	NA	LowMAF_not_clumped	NA	NA
19-57212601-A-C	dominant	2.66e-05	31.5509	9.4964	104.825	2.53e-05	0.0005404	1.72e-05	3697/4/0'	233287/8/0'	ZNF264	HGNC:13057	ENSG00000083844	3697	4	233287	8	NA	LowMAF_not_clumped	NA	NA
19-57212601-A-C	allelic	2.66e-05	31.5343	9.4935	104.747	2.53e-05	0.0005404	1.72e-05	3697/4/0'	233287/8/0'	ZNF264	HGNC:13057	ENSG00000083844	7398	4	466582	8	NA	LowMAF_not_clumped	NA	NA
20-3191593-TC-T	dominant	2.68e-05	6.3164	3.1809	12.5427	0.00020887	0.0012	0.0001929	3692/9/0'	233201/90/0'	DDRGK1	HGNC:16110	ENSG00000198171	3692	9	233201	90	NA	LowMAF_not_clumped	NA	NA
20-3191593-TC-T	allelic	2.69e-05	6.3099	3.1788	12.525	0.00020887	0.0012	0.0001929	3692/9/0'	233201/90/0'	DDRGK1	HGNC:16110	ENSG00000198171	7393	9	466492	90	NA	LowMAF_not_clumped	NA	NA
10-129707928-C-T	allelic	2.77e-05	1.1631	1.0852	1.2466	0.110238	0.1257	0.11	2828/814/58'	184810/45481/2910'	MGMT	HGNC:7059	ENSG00000170430	6470	930	415101	51301	NA	index	1	NA
11-58610951-A-G	dominant	2.91e-05	0.8676	0.8116	0.9274	0.239861	0.2214	0.2402	2262/1233/202'	134630/84939/13504'	ZFP91	HGNC:14983	ENSG00000186660	2262	1435	134630	98443	NA	index	0	NA
17-45845814-G-A	recessive	3.04e-05	1.157	1.081	1.2384	0.434447	0.4138	0.4348	669/1726/1307'	44320/114145/74742'	SPPL2C	HGNC:28902	ENSG00000185294	2395	1307	158465	74742	NA	index	0	NA
17-39067841-C-T	dominant	3.07e-05	4.5139	2.5108	8.1151	0.00038187	0.0016	0.0003622	3689/12/0'	233125/167/1'	PLXDC1	HGNC:20945	ENSG00000161381	3689	12	233125	168	NA	LowMAF_not_clumped	NA	NA
17-39067841-C-T	allelic	3.26e-05	4.4815	2.4942	8.0523	0.00038187	0.0016	0.0003622	3689/12/0'	233125/167/1'	PLXDC1	HGNC:20945	ENSG00000161381	7390	12	466417	169	NA	LowMAF_not_clumped	NA	NA
20-49524190-T-C	dominant	3.34e-05	4.1498	2.3654	7.2802	0.00044516	0.0018	0.0004244	3688/13/0'	233096/198/0'	PTGIS	HGNC:9603	ENSG00000124212	3688	13	233096	198	NA	LowMAF_not_clumped	NA	NA
20-49524190-T-C	allelic	3.36e-05	4.1442	2.3633	7.2671	0.00044516	0.0018	0.0004244	3688/13/0'	233096/198/0'	PTGIS	HGNC:9603	ENSG00000124212	7389	13	466390	198	NA	LowMAF_not_clumped	NA	NA
10-129707928-C-T	dominant	3.7e-05	1.1776	1.0908	1.2713	0.110238	0.1257	0.11	2828/814/58'	184810/45481/2910'	MGMT	HGNC:7059	ENSG00000170430	2828	872	184810	48391	NA	index	1	NA
19-12670001-G-A	dominant	3.71e-05	94.6538	15.811	566.653	1.05e-05	0.0004054	4.29e-06	3697/3/0'	233290/2/0'	WDR83	HGNC:32672	ENSG00000123154	3697	3	233290	2	NA	LowMAF_not_clumped	NA	NA
1-155238206-A-C	dominant	3.72e-05	94.6278	15.8066	566.498	1.05e-05	0.0004053	4.29e-06	3698/3/0'	233289/2/0'	GBA1	HGNC:4177	ENSG00000177628	3698	3	233289	2	Alzheimer, Parkinson	LowMAF_not_clumped	NA	NA
19-12670001-G-A	allelic	3.72e-05	94.6158	15.807	566.342	1.05e-05	0.0004054	4.29e-06	3697/3/0'	233290/2/0'	WDR83	HGNC:32672	ENSG00000123154	7397	3	466582	2	NA	LowMAF_not_clumped	NA	NA
2-240949042-G-A	dominant	3.72e-05	94.629	15.8068	566.505	1.05e-05	0.0004053	4.29e-06	3698/3/0'	233292/2/0'	CROCC2	HGNC:51677	ENSG00000226321	3698	3	233292	2	NA	LowMAF_not_clumped	NA	NA
2-240949042-G-A	allelic	3.72e-05	94.591	15.8028	566.194	1.05e-05	0.0004053	4.29e-06	3698/3/0'	233292/2/0'	CROCC2	HGNC:51677	ENSG00000226321	7399	3	466586	2	NA	LowMAF_not_clumped	NA	NA
7-143391723-T-C	dominant	3.72e-05	94.6286	15.8068	566.503	1.05e-05	0.0004053	4.29e-06	3698/3/0'	233291/2/0'	EPHA1	HGNC:3385	ENSG00000146904	3698	3	233291	2	Alzheimer	LowMAF_not_clumped	NA	NA
7-143391723-T-C	allelic	3.72e-05	94.5906	15.8027	566.192	1.05e-05	0.0004053	4.29e-06	3698/3/0'	233291/2/0'	EPHA1	HGNC:3385	ENSG00000146904	7399	3	466584	2	Alzheimer	LowMAF_not_clumped	NA	NA
12-25107996-C-T	dominant	3.72e-05	94.629	15.8068	566.505	1.05e-05	0.0004053	4.29e-06	3698/3/0'	233292/2/0'	IRAG2	HGNC:6690	ENSG00000118308	3698	3	233292	2	NA	LowMAF_not_clumped	NA	NA
12-25107996-C-T	allelic	3.72e-05	94.591	15.8028	566.194	1.05e-05	0.0004053	4.29e-06	3698/3/0'	233292/2/0'	IRAG2	HGNC:6690	ENSG00000118308	7399	3	466586	2	NA	LowMAF_not_clumped	NA	NA
14-24416103-G-T	dominant	3.72e-05	94.6294	15.8069	566.507	1.05e-05	0.0004053	4.29e-06	3698/3/0'	233293/2/0'	NYNRIN	HGNC:20165	ENSG00000205978	3698	3	233293	2	NA	LowMAF_not_clumped	NA	NA
14-24416103-G-T	allelic	3.72e-05	94.5914	15.8029	566.197	1.05e-05	0.0004053	4.29e-06	3698/3/0'	233293/2/0'	NYNRIN	HGNC:20165	ENSG00000205978	7399	3	466588	2	NA	LowMAF_not_clumped	NA	NA
14-75070733-C-T	dominant	3.72e-05	94.6286	15.8068	566.503	1.05e-05	0.0004053	4.29e-06	3698/3/0'	233291/2/0'	ZC2HC1C	HGNC:20354	ENSG00000119703	3698	3	233291	2	NA	LowMAF_not_clumped	NA	NA
14-75070733-C-T	allelic	3.72e-05	94.5906	15.8027	566.192	1.05e-05	0.0004053	4.29e-06	3698/3/0'	233291/2/0'	ZC2HC1C	HGNC:20354	ENSG00000119703	7399	3	466584	2	NA	LowMAF_not_clumped	NA	NA
1-155238206-A-C	allelic	3.72e-05	94.5898	15.8026	566.187	1.05e-05	0.0004053	4.29e-06	3698/3/0'	233289/2/0'	GBA1	HGNC:4177	ENSG00000177628	7399	3	466580	2	Alzheimer, Parkinson	LowMAF_not_clumped	NA	NA
X-100862761-T-C	recessive	3.74e-05	28.1574	8.6671	91.4764	8.12e-05	0.0008021	6.98e-05	1371/0/0/2241/4'	86387/13/0/142435/9'	NOX1	HGNC:7889	ENSG00000007952	3612	4	228835	9	NA	LowMAF_not_clumped	NA	NA
3-195784676-C-T	allelic	3.77e-05	28.0745	8.6436	91.1866	2.84e-05	0.0005609	2e-05	3563/2/1'	225125/9/0'	MUC4	HGNC:7514	ENSG00000145113	7128	4	450259	9	NA	LowMAF_not_clumped	NA	NA
2-101873733-T-G	dominant	3.79e-05	28.0523	8.6349	91.1341	2.74e-05	0.0005405	1.93e-05	3696/4/0'	233283/9/0'	MAP4K4	HGNC:6866	ENSG00000071054	3696	4	233283	9	NA	LowMAF_not_clumped	NA	NA
2-101873733-T-G	allelic	3.79e-05	28.0377	8.6323	91.0662	2.74e-05	0.0005405	1.93e-05	3696/4/0'	233283/9/0'	MAP4K4	HGNC:6866	ENSG00000071054	7396	4	466575	9	NA	LowMAF_not_clumped	NA	NA
9-133704978-C-T	dominant	3.79e-05	15.7787	5.9188	42.0644	5.27e-05	0.0006755	4.29e-05	3696/5/0'	233273/20/0'	SARDH	HGNC:10536	ENSG00000123453	3696	5	233273	20	NA	LowMAF_not_clumped	NA	NA
19-35940238-C-T	dominant	3.79e-05	28.0447	8.6325	91.1095	2.74e-05	0.0005404	1.93e-05	3697/4/0'	233283/9/0'	LRFN3	HGNC:28370	ENSG00000126243	3697	4	233283	9	NA	LowMAF_not_clumped	NA	NA
9-133704978-C-T	allelic	3.8e-05	15.7688	5.9166	42.0265	5.27e-05	0.0006755	4.29e-05	3696/5/0'	233273/20/0'	SARDH	HGNC:10536	ENSG00000123453	7397	5	466566	20	NA	LowMAF_not_clumped	NA	NA
19-35940238-C-T	allelic	3.8e-05	28.0301	8.63	91.0416	2.74e-05	0.0005404	1.93e-05	3697/4/0'	233283/9/0'	LRFN3	HGNC:28370	ENSG00000126243	7398	4	466575	9	NA	LowMAF_not_clumped	NA	NA
1-155236246-G-A	allelic	4.19e-05	1.6076	1.2994	1.9888	0.00750057	0.0119	0.0074	3613/86/1'	229830/3437/15'	GBA1	HGNC:4177	ENSG00000177628	7312	88	463097	3467	Alzheimer, Parkinson	index	0	NA
10-129708019-C-T	dominant	4.35e-05	1.1695	1.086	1.2595	0.123555	0.1392	0.1233	2737/894/68'	179290/50261/3621'	MGMT	HGNC:7059	ENSG00000170430	2737	962	179290	53882	NA	clumped	NA	10-129707928-C-T
17-4960015-A-T	dominant	4.55e-05	2.1419	1.5341	2.9905	0.00232705	0.0049	0.0023	3665/36/0'	232229/1063/2'	SPAG7	HGNC:11216	ENSG00000091640	3665	36	232229	1065	NA	index	0	NA
11-34451076-C-T	dominant	4.59e-05	1.954	1.4545	2.6251	0.00325322	0.0062	0.0032	3655/46/0'	231802/1490/3'	CAT	HGNC:1516	ENSG00000121691	3655	46	231802	1493	NA	index	0	NA
X-18644622-A-G	dominant	4.63e-05	1.9334	1.448	2.5814	0.00508086	0.0096	0.005	1342/29/0/2240/19'	85518/877/5/141141/689'	RS1	HGNC:10457	ENSG00000102104	3582	48	226659	1571	NA	clumped	NA	X-18653454-C-T
11-498022-C-T	dominant	4.63e-05	15.0274	5.6633	39.8747	5.49e-05	0.0006755	4.5e-05	3696/5/0'	233274/21/0'	RNH1	HGNC:10074	ENSG00000023191	3696	5	233274	21	NA	LowMAF_not_clumped	NA	NA
11-498022-C-T	allelic	4.64e-05	15.018	5.6613	39.8387	5.49e-05	0.0006755	4.5e-05	3696/5/0'	233274/21/0'	RNH1	HGNC:10074	ENSG00000023191	7397	5	466569	21	NA	LowMAF_not_clumped	NA	NA
13-110179030-G-A	dominant	4.64e-05	15.0269	5.6631	39.8731	5.49e-05	0.0006755	4.5e-05	3696/5/0'	233265/21/0'	COL4A1	HGNC:2202	ENSG00000187498	3696	5	233265	21	NA	LowMAF_not_clumped	NA	NA
13-110179030-G-A	allelic	4.64e-05	15.0174	5.6611	39.8372	5.49e-05	0.0006755	4.5e-05	3696/5/0'	233265/21/0'	COL4A1	HGNC:2202	ENSG00000187498	7397	5	466551	21	NA	LowMAF_not_clumped	NA	NA
1-155235843-T-C	dominant	4.8e-05	2.3181	1.6175	3.3223	0.00186081	0.0042	0.0018	3670/31/0'	232446/843/4'	GBA1	HGNC:4177	ENSG00000177628	3670	31	232446	847	Alzheimer, Parkinson	index	0	NA
17-4960015-A-T	allelic	4.8e-05	2.1323	1.5285	2.9746	0.00232705	0.0049	0.0023	3665/36/0'	232229/1063/2'	SPAG7	HGNC:11216	ENSG00000091640	7366	36	465521	1067	NA	index	0	NA
11-34451076-C-T	allelic	4.87e-05	1.9441	1.4485	2.6094	0.00325322	0.0062	0.0032	3655/46/0'	231802/1490/3'	CAT	HGNC:1516	ENSG00000121691	7356	46	465094	1496	NA	index	0	NA
10-129708019-C-T	allelic	4.89e-05	1.15	1.0761	1.229	0.123555	0.1392	0.1233	2737/894/68'	179290/50261/3621'	MGMT	HGNC:7059	ENSG00000170430	6368	1030	408841	57503	NA	clumped	NA	10-129707928-C-T
6-32642624-G-A	allelic	5.09e-05	0.8848	0.8335	0.9392	0.200523	0.1819	0.2008	2461/1096/121'	148146/73916/9555'	HLA-DQA1	HGNC:4942	ENSG00000196735	6018	1338	370208	93026	NA	index	0	NA
1-155235843-T-C	allelic	5.1e-05	2.3017	1.6072	3.2962	0.00186081	0.0042	0.0018	3670/31/0'	232446/843/4'	GBA1	HGNC:4177	ENSG00000177628	7371	31	465735	851	Alzheimer, Parkinson	index	0	NA
17-47361520-CAGTG-C	dominant	5.12e-05	0.8499	0.7866	0.9184	0.449313	0.4702	0.449	847/1764/1066'	47015/114153/70671'	EFCAB13	HGNC:26864	ENSG00000178852	847	2830	47015	184824	NA	index	0	NA
1-155236246-G-A	dominant	5.14e-05	1.6032	1.2927	1.9883	0.00750057	0.0119	0.0074	3613/86/1'	229830/3437/15'	GBA1	HGNC:4177	ENSG00000177628	3613	87	229830	3452	Alzheimer, Parkinson	index	0	NA
17-81447697-C-T	dominant	5.24e-05	25.2402	7.9124	80.5153	2.95e-05	0.0005404	2.14e-05	3697/4/0'	233283/10/0'	BAHCC1	HGNC:29279	ENSG00000266074	3697	4	233283	10	NA	LowMAF_not_clumped	NA	NA
12-122995515-C-T	dominant	5.24e-05	25.2406	7.9125	80.5163	2.95e-05	0.0005404	2.14e-05	3697/4/0'	233286/10/0'	PITPNM2	HGNC:21044	ENSG00000090975	3697	4	233286	10	NA	LowMAF_not_clumped	NA	NA
12-9159965-C-T	dominant	5.24e-05	25.2404	7.9124	80.5156	2.95e-05	0.0005404	2.14e-05	3697/4/0'	233284/10/0'	PZP	HGNC:9750	ENSG00000126838	3697	4	233284	10	NA	LowMAF_not_clumped	NA	NA
17-81447697-C-T	allelic	5.25e-05	25.2271	7.9101	80.4551	2.95e-05	0.0005404	2.14e-05	3697/4/0'	233283/10/0'	BAHCC1	HGNC:29279	ENSG00000266074	7398	4	466576	10	NA	LowMAF_not_clumped	NA	NA
12-122995515-C-T	allelic	5.25e-05	25.2275	7.9102	80.4562	2.95e-05	0.0005404	2.14e-05	3697/4/0'	233286/10/0'	PITPNM2	HGNC:21044	ENSG00000090975	7398	4	466582	10	NA	LowMAF_not_clumped	NA	NA
12-9159965-C-T	allelic	5.25e-05	25.2273	7.9101	80.4555	2.95e-05	0.0005404	2.14e-05	3697/4/0'	233284/10/0'	PZP	HGNC:9750	ENSG00000126838	7398	4	466578	10	NA	LowMAF_not_clumped	NA	NA
20-59254383-A-G	dominant	5.25e-05	25.2393	7.9121	80.5121	2.95e-05	0.0005404	2.14e-05	3697/4/0'	233274/10/0'	ZNF831	HGNC:16167	ENSG00000124203	3697	4	233274	10	NA	LowMAF_not_clumped	NA	NA
20-59254383-A-G	allelic	5.25e-05	25.2262	7.9098	80.452	2.95e-05	0.0005404	2.14e-05	3697/4/0'	233274/10/0'	ZNF831	HGNC:16167	ENSG00000124203	7398	4	466558	10	NA	LowMAF_not_clumped	NA	NA
2-107882729-G-A	dominant	5.25e-05	25.2377	7.9116	80.507	2.95e-05	0.0005404	2.14e-05	3697/4/0'	233259/10/0'	RGPD4	HGNC:32417	ENSG00000196862	3697	4	233259	10	NA	LowMAF_not_clumped	NA	NA
2-107882729-G-A	allelic	5.25e-05	25.2245	7.9093	80.4468	2.95e-05	0.0005404	2.14e-05	3697/4/0'	233259/10/0'	RGPD4	HGNC:32417	ENSG00000196862	7398	4	466528	10	NA	LowMAF_not_clumped	NA	NA
2-36783370-A-G	dominant	5.64e-05	3.06	1.9046	4.9163	0.00082284	0.0024	0.0007973	3683/18/0'	232912/372/0'	VIT	HGNC:12697	ENSG00000205221	3683	18	232912	372	NA	LowMAF_not_clumped	NA	NA
2-36783370-A-G	allelic	5.69e-05	3.055	1.9025	4.9055	0.00082284	0.0024	0.0007973	3683/18/0'	232912/372/0'	VIT	HGNC:12697	ENSG00000205221	7384	18	466196	372	NA	LowMAF_not_clumped	NA	NA
3-121694548-C-T	dominant	5.74e-05	5.6846	2.8716	11.253	0.00022996	0.0012	0.0002143	3692/9/0'	233194/100/0'	GOLGB1	HGNC:4429	ENSG00000173230	3692	9	233194	100	NA	LowMAF_not_clumped	NA	NA
3-121694548-C-T	allelic	5.76e-05	5.6789	2.8699	11.2373	0.00022996	0.0012	0.0002143	3692/9/0'	233194/100/0'	GOLGB1	HGNC:4429	ENSG00000173230	7393	9	466488	100	NA	LowMAF_not_clumped	NA	NA
19-55956009-C-T	recessive	5.84e-05	0.2785	0.1325	0.5857	0.0826498	0.0756	0.0828	3146/545/7'	196171/35445/1577'	NLRP8	HGNC:22940	ENSG00000179709	3691	7	231616	1577	NA	index	0	NA
8-41704368-C-T	dominant	5.96e-05	3.6719	2.1402	6.2999	0.00053799	0.0019	0.0005165	3687/14/0'	233053/241/0'	ANK1	HGNC:492	ENSG00000029534	3687	14	233053	241	NA	LowMAF_not_clumped	NA	NA
8-41704368-C-T	allelic	6e-05	3.6669	2.1383	6.2881	0.00053799	0.0019	0.0005165	3687/14/0'	233053/241/0'	ANK1	HGNC:492	ENSG00000029534	7388	14	466347	241	NA	LowMAF_not_clumped	NA	NA
19-57212872-A-G	dominant	6.13e-05	9.9675	4.211	23.5933	9.28e-05	0.0008106	8.14e-05	3695/6/0'	233255/38/0'	ZNF264	HGNC:13057	ENSG00000083844	3695	6	233255	38	NA	LowMAF_not_clumped	NA	NA
19-57212872-A-G	allelic	6.14e-05	9.9602	4.2092	23.5688	9.28e-05	0.0008106	8.14e-05	3695/6/0'	233255/38/0'	ZNF264	HGNC:13057	ENSG00000083844	7396	6	466548	38	NA	LowMAF_not_clumped	NA	NA
16-30987821-A-G	allelic	6.69e-05	1.1025	1.0507	1.1568	0.372197	0.35	0.3725	443/1705/1553'	32430/108911/91878'	HSD3B7	HGNC:18324	ENSG00000099377	2591	4811	173771	292667	NA	index	1	NA
9-129137818-G-A	dominant	6.75e-05	13.7206	5.2133	36.1102	5.91e-05	0.0006755	4.93e-05	3696/5/0'	233272/23/0'	PTPA	HGNC:9308	ENSG00000119383	3696	5	233272	23	Parkinson	LowMAF_not_clumped	NA	NA
9-129137818-G-A	allelic	6.75e-05	13.712	5.2115	36.0778	5.91e-05	0.0006755	4.93e-05	3696/5/0'	233272/23/0'	PTPA	HGNC:9308	ENSG00000119383	7397	5	466567	23	Parkinson	LowMAF_not_clumped	NA	NA
19-48727122-A-G	allelic	6.88e-05	1.3895	1.1893	1.6233	0.0163434	0.0224	0.0162	3536/162/2'	225772/7430/75'	RASIP1	HGNC:24716	ENSG00000105538	7234	166	458974	7580	NA	index	0	NA
16-30988141-T-C	allelic	6.99e-05	1.1024	1.0506	1.1568	0.3721	0.35	0.3725	443/1703/1553'	32411/108916/91909'	HSD3B7	HGNC:18324	ENSG00000099377	2589	4809	173738	292734	NA	clumped	NA	16-30987821-A-G
20-2660828-G-C	dominant	7.06e-05	22.9458	7.303	72.0953	3.16e-05	0.0005404	2.36e-05	3697/4/0'	233284/11/0'	IDH3B	HGNC:5385	ENSG00000101365	3697	4	233284	11	NA	LowMAF_not_clumped	NA	NA
7-1442227-G-A	dominant	7.06e-05	22.9457	7.3029	72.095	3.16e-05	0.0005404	2.36e-05	3697/4/0'	233283/11/0'	MICALL2	HGNC:29672	ENSG00000164877	3697	4	233283	11	NA	LowMAF_not_clumped	NA	NA
20-2660828-G-C	allelic	7.07e-05	22.9339	7.3009	72.0414	3.16e-05	0.0005404	2.36e-05	3697/4/0'	233284/11/0'	IDH3B	HGNC:5385	ENSG00000101365	7398	4	466579	11	NA	LowMAF_not_clumped	NA	NA
7-1442227-G-A	allelic	7.07e-05	22.9338	7.3008	72.0411	3.16e-05	0.0005404	2.36e-05	3697/4/0'	233283/11/0'	MICALL2	HGNC:29672	ENSG00000164877	7398	4	466577	11	NA	LowMAF_not_clumped	NA	NA
19-45057783-C-T	dominant	7.35e-05	63.086	12.7284	312.674	1.27e-05	0.0004053	6.43e-06	3698/3/0'	233292/3/0'	CLASRP	HGNC:17731	ENSG00000104859	3698	3	233292	3	NA	LowMAF_not_clumped	NA	NA
19-45057783-C-T	allelic	7.35e-05	63.0608	12.7254	312.498	1.27e-05	0.0004053	6.43e-06	3698/3/0'	233292/3/0'	CLASRP	HGNC:17731	ENSG00000104859	7399	3	466587	3	NA	LowMAF_not_clumped	NA	NA
21-45497069-G-A	dominant	7.35e-05	63.0857	12.7283	312.673	1.27e-05	0.0004053	6.43e-06	3698/3/0'	233291/3/0'	COL18A1	HGNC:2195	ENSG00000182871	3698	3	233291	3	NA	LowMAF_not_clumped	NA	NA
21-45497069-G-A	allelic	7.35e-05	63.0605	12.7254	312.497	1.27e-05	0.0004053	6.43e-06	3698/3/0'	233291/3/0'	COL18A1	HGNC:2195	ENSG00000182871	7399	3	466585	3	NA	LowMAF_not_clumped	NA	NA
2-197540161-T-C	dominant	7.35e-05	63.0863	12.7285	312.675	1.27e-05	0.0004053	6.43e-06	3698/3/0'	233293/3/0'	MOB4	HGNC:17261	ENSG00000115540	3698	3	233293	3	NA	LowMAF_not_clumped	NA	NA
2-197540161-T-C	allelic	7.35e-05	63.0611	12.7255	312.499	1.27e-05	0.0004053	6.43e-06	3698/3/0'	233293/3/0'	MOB4	HGNC:17261	ENSG00000115540	7399	3	466589	3	NA	LowMAF_not_clumped	NA	NA
7-140026309-G-A	dominant	7.35e-05	63.0863	12.7285	312.675	1.27e-05	0.0004053	6.43e-06	3698/3/0'	233293/3/0'	PARP12	HGNC:21919	ENSG00000059378	3698	3	233293	3	NA	LowMAF_not_clumped	NA	NA
7-140026309-G-A	allelic	7.35e-05	63.0611	12.7255	312.499	1.27e-05	0.0004053	6.43e-06	3698/3/0'	233293/3/0'	PARP12	HGNC:21919	ENSG00000059378	7399	3	466589	3	NA	LowMAF_not_clumped	NA	NA
15-90970410-G-T	dominant	7.35e-05	63.0849	12.7282	312.669	1.27e-05	0.0004053	6.43e-06	3698/3/0'	233288/3/0'	PRC1	HGNC:9341	ENSG00000198901	3698	3	233288	3	NA	LowMAF_not_clumped	NA	NA
15-90970410-G-T	allelic	7.35e-05	63.0597	12.7252	312.493	1.27e-05	0.0004053	6.43e-06	3698/3/0'	233288/3/0'	PRC1	HGNC:9341	ENSG00000198901	7399	3	466579	3	NA	LowMAF_not_clumped	NA	NA
1-214383400-G-A	dominant	7.35e-05	63.086	12.7284	312.674	1.27e-05	0.0004053	6.43e-06	3698/3/0'	233292/3/0'	PTPN14	HGNC:9647	ENSG00000152104	3698	3	233292	3	NA	LowMAF_not_clumped	NA	NA
1-214383400-G-A	allelic	7.35e-05	63.0608	12.7254	312.498	1.27e-05	0.0004053	6.43e-06	3698/3/0'	233292/3/0'	PTPN14	HGNC:9647	ENSG00000152104	7399	3	466587	3	NA	LowMAF_not_clumped	NA	NA
16-20806961-C-G	dominant	7.35e-05	63.086	12.7284	312.674	1.27e-05	0.0004053	6.43e-06	3698/3/0'	233292/3/0'	REXO5	HGNC:24661	ENSG00000005189	3698	3	233292	3	NA	LowMAF_not_clumped	NA	NA
16-20806961-C-G	allelic	7.35e-05	63.0608	12.7254	312.498	1.27e-05	0.0004053	6.43e-06	3698/3/0'	233292/3/0'	REXO5	HGNC:24661	ENSG00000005189	7399	3	466587	3	NA	LowMAF_not_clumped	NA	NA
14-94313981-G-A	dominant	7.35e-05	63.086	12.7284	312.674	1.27e-05	0.0004053	6.43e-06	3698/3/0'	233292/3/0'	SERPINA6	HGNC:1540	ENSG00000170099	3698	3	233292	3	NA	LowMAF_not_clumped	NA	NA
14-94313981-G-A	allelic	7.35e-05	63.0608	12.7254	312.498	1.27e-05	0.0004053	6.43e-06	3698/3/0'	233292/3/0'	SERPINA6	HGNC:1540	ENSG00000170099	7399	3	466587	3	NA	LowMAF_not_clumped	NA	NA
11-65851148-C-T	dominant	7.35e-05	63.0863	12.7285	312.675	1.27e-05	0.0004053	6.43e-06	3698/3/0'	233293/3/0'	SNX32	HGNC:26423	ENSG00000172803	3698	3	233293	3	NA	LowMAF_not_clumped	NA	NA
11-65851148-C-T	allelic	7.35e-05	63.0611	12.7255	312.499	1.27e-05	0.0004053	6.43e-06	3698/3/0'	233293/3/0'	SNX32	HGNC:26423	ENSG00000172803	7399	3	466589	3	NA	LowMAF_not_clumped	NA	NA
22-43173790-G-A	dominant	7.35e-05	63.0849	12.7282	312.669	1.27e-05	0.0004053	6.43e-06	3698/3/0'	233288/3/0'	TTLL12	HGNC:28974	ENSG00000100304	3698	3	233288	3	NA	LowMAF_not_clumped	NA	NA
22-43173790-G-A	allelic	7.35e-05	63.0597	12.7252	312.493	1.27e-05	0.0004053	6.43e-06	3698/3/0'	233288/3/0'	TTLL12	HGNC:28974	ENSG00000100304	7399	3	466579	3	NA	LowMAF_not_clumped	NA	NA
3-142311736-C-T	dominant	7.35e-05	63.0852	12.7282	312.67	1.27e-05	0.0004053	6.43e-06	3698/3/0'	233289/3/0'	XRN1	HGNC:30654	ENSG00000114127	3698	3	233289	3	NA	LowMAF_not_clumped	NA	NA
3-142311736-C-T	allelic	7.35e-05	63.06	12.7253	312.494	1.27e-05	0.0004053	6.43e-06	3698/3/0'	233289/3/0'	XRN1	HGNC:30654	ENSG00000114127	7399	3	466581	3	NA	LowMAF_not_clumped	NA	NA
19-44476453-A-G	dominant	7.35e-05	63.0863	12.7285	312.675	1.27e-05	0.0004053	6.43e-06	3698/3/0'	233293/3/0'	ZNF180	HGNC:12970	ENSG00000167384	3698	3	233293	3	NA	LowMAF_not_clumped	NA	NA
19-44476453-A-G	allelic	7.35e-05	63.0611	12.7255	312.499	1.27e-05	0.0004053	6.43e-06	3698/3/0'	233293/3/0'	ZNF180	HGNC:12970	ENSG00000167384	7399	3	466589	3	NA	LowMAF_not_clumped	NA	NA
6-26406124-C-T	dominant	7.35e-05	63.0827	12.7277	312.658	1.27e-05	0.0004053	6.43e-06	3698/3/0'	233280/3/0'	BTN3A1	HGNC:1138	ENSG00000026950	3698	3	233280	3	NA	LowMAF_not_clumped	NA	NA
6-26406124-C-T	allelic	7.35e-05	63.0576	12.7248	312.482	1.27e-05	0.0004053	6.43e-06	3698/3/0'	233280/3/0'	BTN3A1	HGNC:1138	ENSG00000026950	7399	3	466563	3	NA	LowMAF_not_clumped	NA	NA
5-177332243-T-C	dominant	7.46e-05	6.3149	3.0508	13.0714	0.00018566	0.0011	0.0001715	3693/8/0'	233209/80/0'	LMAN2	HGNC:16986	ENSG00000169223	3693	8	233209	80	NA	LowMAF_not_clumped	NA	NA
5-177332243-T-C	allelic	7.47e-05	6.3091	3.0491	13.0547	0.00018566	0.0011	0.0001715	3693/8/0'	233209/80/0'	LMAN2	HGNC:16986	ENSG00000169223	7394	8	466498	80	NA	LowMAF_not_clumped	NA	NA
17-7902983-G-T	allelic	7.86e-05	2.1356	1.5162	3.0081	0.00219418	0.0046	0.0022	3668/32/1'	232284/1006/0'	CHD3	HGNC:1918	ENSG00000170004	7368	34	465574	1006	NA	index	0	NA
3-113399945-G-A	dominant	8.04e-05	13.1522	5.0154	34.4898	6.12e-05	0.0006757	5.14e-05	3695/5/0'	233267/24/0'	CFAP44	HGNC:25631	ENSG00000206530	3695	5	233267	24	NA	LowMAF_not_clumped	NA	NA
19-48727122-A-G	dominant	8.05e-05	1.3952	1.191	1.6345	0.0163434	0.0224	0.0162	3536/162/2'	225772/7430/75'	RASIP1	HGNC:24716	ENSG00000105538	3536	164	225772	7505	NA	index	0	NA
3-113399945-G-A	allelic	8.05e-05	13.144	5.0136	34.4588	6.12e-05	0.0006757	5.14e-05	3695/5/0'	233267/24/0'	CFAP44	HGNC:25631	ENSG00000206530	7395	5	466558	24	NA	LowMAF_not_clumped	NA	NA
12-109947262-G-A	dominant	8.08e-05	6.2369	3.0143	12.9047	0.00018777	0.0011	0.0001736	3693/8/0'	233208/81/0'	GIT2	HGNC:4273	ENSG00000139436	3693	8	233208	81	NA	LowMAF_not_clumped	NA	NA
12-109947262-G-A	allelic	8.1e-05	6.2312	3.0127	12.8883	0.00018777	0.0011	0.0001736	3693/8/0'	233208/81/0'	GIT2	HGNC:4273	ENSG00000139436	7394	8	466497	81	NA	LowMAF_not_clumped	NA	NA
3-58410136-A-G	recessive	8.15e-05	1.1978	1.0968	1.308	0.373749	0.3871	0.3735	1438/1658/603'	91544/108919/32597'	PXK	HGNC:23326	ENSG00000168297	3096	603	200463	32597	NA	index	1	NA
3-58397119-C-T	recessive	8.17e-05	1.1975	1.0966	1.3077	0.373808	0.3873	0.3736	1437/1660/603'	91553/108997/32608'	PXK	HGNC:23326	ENSG00000168297	3097	603	200550	32608	NA	clumped	NA	3-58410136-A-G
6-348959-G-A	dominant	8.52e-05	4.3696	2.3697	8.0576	0.00035886	0.0015	0.000341	3689/11/0'	233002/159/0'	DUSP22	HGNC:16077	ENSG00000112679	3689	11	233002	159	NA	LowMAF_not_clumped	NA	NA
6-348959-G-A	allelic	8.55e-05	4.3646	2.368	8.0448	0.00035886	0.0015	0.000341	3689/11/0'	233002/159/0'	DUSP22	HGNC:16077	ENSG00000112679	7389	11	466163	159	NA	LowMAF_not_clumped	NA	NA
17-39730228-C-T	dominant	8.64e-05	2.6838	1.7321	4.1584	0.00108864	0.0028	0.0011	3680/21/0'	232798/495/0'	MIEN1	HGNC:28230	ENSG00000141741	3680	21	232798	495	NA	index	0	NA
17-39730228-C-T	allelic	8.74e-05	2.679	1.73	4.1484	0.00108864	0.0028	0.0011	3680/21/0'	232798/495/0'	MIEN1	HGNC:28230	ENSG00000141741	7381	21	466091	495	NA	index	0	NA
1-27353325-A-C	dominant	8.96e-05	9.2381	3.9197	21.773	9.92e-05	0.0008106	8.79e-05	3695/6/0'	233255/41/0'	SYTL1	HGNC:15584	ENSG00000142765	3695	6	233255	41	NA	LowMAF_not_clumped	NA	NA
1-27353325-A-C	allelic	8.98e-05	9.2314	3.918	21.7506	9.92e-05	0.0008106	8.79e-05	3695/6/0'	233255/41/0'	SYTL1	HGNC:15584	ENSG00000142765	7396	6	466551	41	NA	LowMAF_not_clumped	NA	NA
4-84766299-C-T	allelic	8.98e-05	9.2313	3.918	21.7503	9.92e-05	0.0008106	8.79e-05	3696/4/1'	233252/41/0'	WDFY3	HGNC:20751	ENSG00000163625	7396	6	466545	41	NA	LowMAF_not_clumped	NA	NA
19-44908684-T-C	dominant	9.01e-05	1.1515	1.0736	1.2351	0.153325	0.1691	0.1531	2543/1063/94'	167192/60708/5351'	APOE	HGNC:613	ENSG00000130203	2543	1157	167192	66059	Alzheimer, Parkinson	index	0	NA
3-186717628-A-T	dominant	9.3e-05	21.0334	6.7804	65.2472	3.38e-05	0.0005404	2.57e-05	3697/4/0'	233281/12/0'	KNG1	HGNC:6383	ENSG00000113889	3697	4	233281	12	NA	LowMAF_not_clumped	NA	NA
3-186717628-A-T	allelic	9.31e-05	21.0225	6.7785	65.1984	3.38e-05	0.0005404	2.57e-05	3697/4/0'	233281/12/0'	KNG1	HGNC:6383	ENSG00000113889	7398	4	466574	12	NA	LowMAF_not_clumped	NA	NA
6-107772307-C-T	dominant	9.46e-05	6.0867	2.9441	12.584	0.00019199	0.0011	0.0001779	3693/8/0'	233212/83/0'	SCML4	HGNC:21397	ENSG00000146285	3693	8	233212	83	NA	LowMAF_not_clumped	NA	NA
6-107772307-C-T	allelic	9.48e-05	6.0812	2.9425	12.5681	0.00019199	0.0011	0.0001779	3693/8/0'	233212/83/0'	SCML4	HGNC:21397	ENSG00000146285	7394	8	466507	83	NA	LowMAF_not_clumped	NA	NA
14-64098142-G-A	dominant	9.5e-05	7.2452	3.3118	15.8502	0.00014347	0.0009457	0.0001307	3694/7/0'	233228/61/0'	SYNE2	HGNC:17084	ENSG00000054654	3694	7	233228	61	NA	LowMAF_not_clumped	NA	NA
14-64098142-G-A	allelic	9.52e-05	7.2393	3.3103	15.8319	0.00014347	0.0009457	0.0001307	3694/7/0'	233228/61/0'	SYNE2	HGNC:17084	ENSG00000054654	7395	7	466517	61	NA	LowMAF_not_clumped	NA	NA
16-15434438-T-G	dominant	9.53e-05	12.6228	4.8296	32.9916	6.33e-05	0.0006755	5.36e-05	3696/5/0'	233269/25/0'	AC140504.1	NA	NA	3696	5	233269	25	NA	LowMAF_not_clumped	NA	NA
6-80036470-TA-T	dominant	9.53e-05	12.6225	4.8294	32.9909	6.33e-05	0.0006755	5.36e-05	3696/5/0'	233264/25/0'	TTK	HGNC:12401	ENSG00000112742	3696	5	233264	25	NA	LowMAF_not_clumped	NA	NA
16-15434438-T-G	allelic	9.54e-05	12.6149	4.8279	32.962	6.33e-05	0.0006755	5.36e-05	3696/5/0'	233269/25/0'	AC140504.1	NA	NA	7397	5	466563	25	NA	LowMAF_not_clumped	NA	NA
6-80036470-TA-T	allelic	9.54e-05	12.6147	4.8278	32.9613	6.33e-05	0.0006755	5.36e-05	3696/5/0'	233264/25/0'	TTK	HGNC:12401	ENSG00000112742	7397	5	466553	25	NA	LowMAF_not_clumped	NA	NA
6-10894148-G-A	dominant	9.57e-05	1.2004	1.0968	1.3138	0.0679811	0.0795	0.0678	3133/546/21'	202684/29487/1070'	SYCP2L	HGNC:21537	ENSG00000153157	3133	567	202684	30557	NA	index	0	NA
21-44647267-C-T	recessive	9.67e-05	3.4989	2.0408	5.9988	0.0326077	0.0377	0.0325	3434/251/14'	218333/14668/253'	KRTAP10-11	HGNC:20528	ENSG00000243489	3685	14	233001	253	NA	index	0	NA
6-10894148-G-A	allelic	0.0001108	1.1868	1.0901	1.2921	0.0679811	0.0795	0.0678	3133/546/21'	202684/29487/1070'	SYCP2L	HGNC:21537	ENSG00000153157	6812	588	434855	31627	NA	index	0	NA
11-58610951-A-G	allelic	0.0001689	0.8997	0.8513	0.9508	0.239861	0.2214	0.2402	2262/1233/202'	134630/84939/13504'	ZFP91	HGNC:14983	ENSG00000186660	5757	1637	354199	111947	NA	index	0	NA
X-18653535-G-A	allelic	0.00018	2.2265	1.5245	3.2518	0.0045946	0.0092	0.0045	1343/28/0/2250/18'	85609/787/5/142585/632'	CDKL5	HGNC:11411	ENSG00000008086	2714	28	172005	797	NA	clumped	NA	X-18653454-C-T
19-44908684-T-C	allelic	0.0001836	1.1256	1.0587	1.1968	0.153325	0.1691	0.1531	2543/1063/94'	167192/60708/5351'	APOE	HGNC:613	ENSG00000130203	6149	1251	395092	71410	Alzheimer, Parkinson	index	0	NA
X-18653454-C-T	allelic	0.0001989	2.2069	1.5112	3.223	0.00462324	0.0093	0.0045	1343/28/0/2189/18'	85597/794/5/137445/610'	CDKL5	HGNC:11411	ENSG00000008086	2714	28	171988	804	NA	index	2	NA
17-7902983-G-T	dominant	0.0002098	2.0773	1.4664	2.9428	0.00219418	0.0046	0.0022	3668/32/1'	232284/1006/0'	CHD3	HGNC:1918	ENSG00000170004	3668	33	232284	1006	NA	index	0	NA
6-32642624-G-A	dominant	0.0002106	0.8777	0.819	0.9406	0.200523	0.1819	0.2008	2461/1096/121'	148146/73916/9555'	HLA-DQA1	HGNC:4942	ENSG00000196735	2461	1217	148146	83471	NA	index	0	NA
17-47361520-CAGTG-C	allelic	0.0002865	0.918	0.8766	0.9614	0.449313	0.4702	0.449	847/1764/1066'	47015/114153/70671'	EFCAB13	HGNC:26864	ENSG00000178852	3458	3896	208183	255495	NA	index	0	NA
17-45845814-G-A	allelic	0.0003131	1.0895	1.0399	1.1415	0.434447	0.4138	0.4348	669/1726/1307'	44320/114145/74742'	SPPL2C	HGNC:28902	ENSG00000185294	3064	4340	202785	263629	NA	index	0	NA
X-18644622-A-G	allelic	0.0004225	2.0717	1.4284	3.0047	0.00508086	0.0096	0.005	1342/29/0/2240/19'	85518/877/5/141141/689'	RS1	HGNC:10457	ENSG00000102104	2713	29	171913	887	NA	clumped	NA	X-18653454-C-T
12-92809025-C-T	allelic	0.0006085	0.9181	0.8742	0.9642	0.345507	0.3267	0.3458	1633/1708/353'	99679/105352/27858'	EEA1	HGNC:3185	ENSG00000102189	4974	2414	304710	161068	NA	index	0	NA
16-30987821-A-G	dominant	0.0006086	1.1878	1.0749	1.3127	0.372197	0.35	0.3725	443/1705/1553'	32430/108911/91878'	HSD3B7	HGNC:18324	ENSG00000099377	443	3258	32430	200789	NA	index	1	NA
X-100862761-T-C	dominant	0.0006647	11.5183	3.9672	33.442	8.12e-05	0.0008021	6.98e-05	1371/0/0/2241/4'	86387/13/0/142435/9'	NOX1	HGNC:7889	ENSG00000007952	3612	4	228822	22	NA	LowMAF_not_clumped	NA	NA
16-30988141-T-C	dominant	0.0007187	1.1862	1.0734	1.3109	0.3721	0.35	0.3725	443/1703/1553'	32411/108916/91909'	HSD3B7	HGNC:18324	ENSG00000099377	443	3256	32411	200825	NA	clumped	NA	16-30987821-A-G
4-84766299-C-T	dominant	0.0007457	7.6963	3.0396	19.4871	9.92e-05	0.0008106	8.79e-05	3696/4/1'	233252/41/0'	WDFY3	HGNC:20751	ENSG00000163625	3696	5	233252	41	NA	LowMAF_not_clumped	NA	NA
3-195784676-C-T	dominant	0.0007499	21.0614	5.6994	77.83	2.84e-05	0.0005609	2e-05	3563/2/1'	225125/9/0'	MUC4	HGNC:7514	ENSG00000145113	3563	3	225125	9	NA	LowMAF_not_clumped	NA	NA
16-30988141-T-C	recessive	0.0015	1.1128	1.0419	1.1885	0.3721	0.35	0.3725	443/1703/1553'	32411/108916/91909'	HSD3B7	HGNC:18324	ENSG00000099377	2146	1553	141327	91909	NA	clumped	NA	16-30987821-A-G
16-30987821-A-G	recessive	0.0016	1.1122	1.0414	1.1879	0.372197	0.35	0.3725	443/1705/1553'	32430/108911/91878'	HSD3B7	HGNC:18324	ENSG00000099377	2148	1553	141341	91878	NA	index	1	NA
X-105218967-A-G	dominant	0.0022	2.2295	1.3918	3.5714	0.00166176	0.0036	0.0016	1368/3/0/2231/15'	86124/276/2/142116/234'	TEX13A	HGNC:11735	ENSG00000268629	3599	18	228240	512	NA	index	0	NA
4-958159-T-C	recessive	0.0026	1.3004	1.1037	1.5321	0.179082	0.2008	0.1787	2367/1182/152'	157320/68513/7438'	TMEM175	HGNC:28709	ENSG00000127419	3549	152	225833	7438	Parkinson	index	0	NA
6-32642624-G-A	recessive	0.0106	0.7906	0.6588	0.9487	0.200523	0.1819	0.2008	2461/1096/121'	148146/73916/9555'	HLA-DQA1	HGNC:4942	ENSG00000196735	3557	121	222062	9555	NA	index	0	NA
21-44647267-C-T	allelic	0.0146	1.1657	1.0331	1.3152	0.0326077	0.0377	0.0325	3434/251/14'	218333/14668/253'	KRTAP10-11	HGNC:20528	ENSG00000243489	7119	279	451334	15174	NA	index	0	NA
X-18653454-C-T	recessive	0.0154	1.8403	1.1503	2.944	0.00462324	0.0093	0.0045	1343/28/0/2189/18'	85597/794/5/137445/610'	CDKL5	HGNC:11411	ENSG00000008086	3560	18	223836	615	NA	index	2	NA
3-195784676-C-T	recessive	0.0156	NA	NA	NA	2.84e-05	0.0005609	2e-05	3563/2/1'	225125/9/0'	MUC4	HGNC:7514	ENSG00000145113	3565	1	225134	0	NA	LowMAF_not_clumped	NA	NA
17-7902983-G-T	recessive	0.0156	NA	NA	NA	0.00219418	0.0046	0.0022	3668/32/1'	232284/1006/0'	CHD3	HGNC:1918	ENSG00000170004	3700	1	233290	0	NA	index	0	NA
4-84766299-C-T	recessive	0.0156	NA	NA	NA	9.92e-05	0.0008106	8.79e-05	3696/4/1'	233252/41/0'	WDFY3	HGNC:20751	ENSG00000163625	3700	1	233293	0	NA	LowMAF_not_clumped	NA	NA
3-58397119-C-T	allelic	0.016	1.0599	1.0111	1.111	0.373808	0.3873	0.3736	1437/1660/603'	91553/108997/32608'	PXK	HGNC:23326	ENSG00000168297	4534	2866	292103	174213	NA	clumped	NA	3-58410136-A-G
3-58410136-A-G	allelic	0.017	1.0594	1.0106	1.1105	0.373749	0.3871	0.3735	1438/1658/603'	91544/108919/32597'	PXK	HGNC:23326	ENSG00000168297	4534	2864	292007	174113	NA	index	1	NA
X-18653535-G-A	recessive	0.0247	1.7869	1.1173	2.8579	0.0045946	0.0092	0.0045	1343/28/0/2250/18'	85609/787/5/142585/632'	CDKL5	HGNC:11411	ENSG00000008086	3621	18	228981	637	NA	clumped	NA	X-18653454-C-T
19-55956009-C-T	allelic	0.0254	0.9061	0.8308	0.9884	0.0826498	0.0756	0.0828	3146/545/7'	196171/35445/1577'	NLRP8	HGNC:22940	ENSG00000179709	6837	559	427787	38599	NA	index	0	NA
X-18644622-A-G	recessive	0.0321	1.7251	1.0924	2.7244	0.00508086	0.0096	0.005	1342/29/0/2240/19'	85518/877/5/141141/689'	RS1	HGNC:10457	ENSG00000102104	3611	19	227536	694	NA	clumped	NA	X-18653454-C-T
17-47361520-CAGTG-C	recessive	0.0512	0.9311	0.8666	1.0004	0.449313	0.4702	0.449	847/1764/1066'	47015/114153/70671'	EFCAB13	HGNC:26864	ENSG00000178852	2611	1066	161168	70671	NA	index	0	NA
21-44647267-C-T	dominant	0.0627	1.1292	0.9955	1.2809	0.0326077	0.0377	0.0325	3434/251/14'	218333/14668/253'	KRTAP10-11	HGNC:20528	ENSG00000243489	3434	265	218333	14921	NA	index	0	NA
10-129707928-C-T	recessive	0.0863	1.2603	0.9698	1.6377	0.110238	0.1257	0.11	2828/814/58'	184810/45481/2910'	MGMT	HGNC:7059	ENSG00000170430	3642	58	230291	2910	NA	index	1	NA
12-92809025-C-T	dominant	0.0874	0.9444	0.8846	1.0083	0.345507	0.3267	0.3458	1633/1708/353'	99679/105352/27858'	EEA1	HGNC:3185	ENSG00000102189	1633	2061	99679	133210	NA	index	0	NA
17-45983409-C-T	recessive	0.09	0.8724	0.7458	1.0204	0.224466	0.1945	0.2249	2426/1107/166'	140219/81085/11919'	MAPT	HGNC:6893	ENSG00000186868	3533	166	221304	11919	ALS, Alzheimer, Parkinson	clumped	NA	17-45993928-T-C
17-45430283-A-G	recessive	0.0955	0.848	0.7012	1.0256	0.185206	0.1615	0.1856	2616/973/111'	154837/70138/8205'	ARHGAP27	HGNC:31813	ENSG00000159314	3589	111	224975	8205	NA	clumped	NA	17-45475446-A-G
17-46171448-G-A	recessive	0.0978	0.8748	0.7482	1.0228	0.222978	0.1932	0.2235	2421/1085/167'	139708/79385/11930'	KANSL1	HGNC:24565	ENSG00000120071	3506	167	219093	11930	NA	clumped	NA	17-45993928-T-C
17-45846764-G-A	recessive	0.0978	0.8752	0.7486	1.0233	0.222366	0.193	0.2228	2429/1088/167'	140236/79342/11913'	SPPL2C	HGNC:28902	ENSG00000185294	3517	167	219578	11913	NA	clumped	NA	17-45993928-T-C
17-45993928-T-C	recessive	0.1053	0.878	0.7509	1.0265	0.224487	0.1939	0.225	2429/1099/167'	140183/81056/11928'	MAPT	HGNC:6893	ENSG00000186868	3528	167	221239	11928	ALS, Alzheimer, Parkinson	index	30	NA
17-45983657-G-A	recessive	0.1053	0.8775	0.7505	1.0259	0.22453	0.1941	0.225	2429/1101/167'	140188/81089/11930'	MAPT	HGNC:6893	ENSG00000186868	3530	167	221277	11930	ALS, Alzheimer, Parkinson	clumped	NA	17-45993928-T-C
17-45991558-G-A	recessive	0.1053	0.8773	0.7503	1.0257	0.224473	0.1942	0.225	2429/1102/167'	140187/81047/11927'	MAPT	HGNC:6893	ENSG00000186868	3531	167	221234	11927	ALS, Alzheimer, Parkinson	clumped	NA	17-45993928-T-C
17-45990034-T-C	recessive	0.1053	0.8773	0.7503	1.0257	0.22435	0.1941	0.2248	2428/1101/167'	140185/80937/11928'	MAPT	HGNC:6893	ENSG00000186868	3529	167	221122	11928	ALS, Alzheimer, Parkinson	clumped	NA	17-45993928-T-C
17-46031540-A-G	recessive	0.1053	0.8773	0.7504	1.0258	0.224489	0.1939	0.225	2430/1100/167'	140185/81053/11930'	KANSL1	HGNC:24565	ENSG00000120071	3530	167	221238	11930	NA	clumped	NA	17-45993928-T-C
17-46033175-G-A	recessive	0.1053	0.8777	0.7507	1.0262	0.224392	0.1939	0.2249	2429/1099/167'	140186/80977/11928'	KANSL1	HGNC:24565	ENSG00000120071	3528	167	221163	11928	NA	clumped	NA	17-45993928-T-C
17-46171403-T-C	recessive	0.1053	0.8768	0.7499	1.0251	0.223708	0.1932	0.2242	2421/1085/167'	139712/79992/11936'	KANSL1	HGNC:24565	ENSG00000120071	3506	167	219704	11936	NA	clumped	NA	17-45993928-T-C
17-46033166-G-A	recessive	0.1053	0.8773	0.7503	1.0257	0.224366	0.1941	0.2248	2429/1101/167'	140187/80959/11926'	KANSL1	HGNC:24565	ENSG00000120071	3530	167	221146	11926	NA	clumped	NA	17-45993928-T-C
17-45846865-G-A	recessive	0.1053	0.8785	0.7514	1.0271	0.224361	0.1941	0.2248	2429/1101/167'	140234/81024/11915'	SPPL2C	HGNC:28902	ENSG00000185294	3530	167	221258	11915	NA	clumped	NA	17-45993928-T-C
17-45846288-G-C	recessive	0.1053	0.8779	0.7509	1.0264	0.224352	0.1942	0.2248	2429/1103/167'	140235/81012/11916'	SPPL2C	HGNC:28902	ENSG00000185294	3532	167	221247	11916	NA	clumped	NA	17-45993928-T-C
17-45846707-T-C	recessive	0.1053	0.8779	0.7508	1.0264	0.224443	0.1943	0.2249	2429/1104/167'	140233/81085/11917'	SPPL2C	HGNC:28902	ENSG00000185294	3533	167	221318	11917	NA	clumped	NA	17-45993928-T-C
17-45845576-T-C	recessive	0.1053	0.878	0.7509	1.0265	0.22446	0.1944	0.2249	2428/1104/167'	140228/81089/11919'	SPPL2C	HGNC:28902	ENSG00000185294	3532	167	221317	11919	NA	clumped	NA	17-45993928-T-C
17-45845900-G-A	recessive	0.1053	0.878	0.7509	1.0265	0.22433	0.1943	0.2248	2430/1104/167'	140258/81028/11910'	SPPL2C	HGNC:28902	ENSG00000185294	3534	167	221286	11910	NA	clumped	NA	17-45993928-T-C
17-45846317-A-G	recessive	0.1053	0.8776	0.7506	1.0261	0.224104	0.1941	0.2246	2429/1101/167'	140233/80802/11915'	SPPL2C	HGNC:28902	ENSG00000185294	3530	167	221035	11915	NA	clumped	NA	17-45993928-T-C
17-45846834-C-G	recessive	0.1053	0.877	0.7501	1.0254	0.22365	0.1937	0.2241	2429/1097/167'	140229/80411/11916'	SPPL2C	HGNC:28902	ENSG00000185294	3526	167	220640	11916	NA	clumped	NA	17-45993928-T-C
17-45830530-T-C	recessive	0.1053	0.8774	0.7504	1.0258	0.224427	0.1944	0.2249	2429/1105/167'	140231/81063/11919'	CRHR1	HGNC:2357	ENSG00000120088	3534	167	221294	11919	NA	clumped	NA	17-45993928-T-C
17-45983670-T-C	recessive	0.1054	0.8769	0.75	1.0253	0.22457	0.1942	0.2251	2429/1103/167'	140184/81113/11932'	MAPT	HGNC:6893	ENSG00000186868	3532	167	221297	11932	ALS, Alzheimer, Parkinson	clumped	NA	17-45993928-T-C
17-45983912-C-T	recessive	0.1054	0.8768	0.7499	1.0252	0.224432	0.1942	0.2249	2429/1103/167'	140188/81009/11928'	MAPT	HGNC:6893	ENSG00000186868	3532	167	221197	11928	ALS, Alzheimer, Parkinson	clumped	NA	17-45993928-T-C
17-45996607-T-C	recessive	0.1054	0.8767	0.7498	1.025	0.224276	0.1942	0.2248	2429/1103/167'	140197/80893/11924'	MAPT	HGNC:6893	ENSG00000186868	3532	167	221090	11924	ALS, Alzheimer, Parkinson	clumped	NA	17-45993928-T-C
17-46034247-A-G	recessive	0.1054	0.8771	0.7502	1.0255	0.224468	0.1942	0.2249	2429/1102/167'	140187/81037/11929'	KANSL1	HGNC:24565	ENSG00000120071	3531	167	221224	11929	NA	clumped	NA	17-45993928-T-C
17-46039753-A-G	recessive	0.1054	0.8765	0.7497	1.0248	0.224475	0.1943	0.225	2429/1104/167'	140188/81039/11930'	KANSL1	HGNC:24565	ENSG00000120071	3533	167	221227	11930	NA	clumped	NA	17-45993928-T-C
17-45846853-T-C	recessive	0.1054	0.8771	0.7502	1.0255	0.224349	0.1943	0.2248	2429/1104/167'	140221/80983/11921'	SPPL2C	HGNC:28902	ENSG00000185294	3533	167	221204	11921	NA	clumped	NA	17-45993928-T-C
17-45999299-A-G	recessive	0.1054	0.877	0.7501	1.0253	0.224455	0.1943	0.2249	2429/1104/167'	140210/81051/11926'	STH	HGNC:18839	ENSG00000256762	3533	167	221261	11926	NA	clumped	NA	17-45993928-T-C
17-46082483-T-C	recessive	0.1055	0.8763	0.7495	1.0246	0.224414	0.1944	0.2249	2429/1105/167'	140186/80992/11927'	KANSL1	HGNC:24565	ENSG00000120071	3534	167	221178	11927	NA	clumped	NA	17-45993928-T-C
17-45996523-A-G	recessive	0.1063	0.877	0.7504	1.0249	0.224611	0.1946	0.2251	2427/1103/168'	139996/80844/11984'	MAPT	HGNC:6893	ENSG00000186868	3530	168	220840	11984	ALS, Alzheimer, Parkinson	clumped	NA	17-45993928-T-C
17-45833141-C-T	recessive	0.1133	0.879	0.7518	1.0277	0.224202	0.194	0.2247	2429/1100/167'	140271/80935/11909'	CRHR1	HGNC:2357	ENSG00000120088	3529	167	221206	11909	NA	clumped	NA	17-45993928-T-C
17-45846568-T-C	recessive	0.1134	0.8786	0.7515	1.0273	0.224369	0.1941	0.2248	2429/1101/167'	140236/81035/11914'	SPPL2C	HGNC:28902	ENSG00000185294	3530	167	221271	11914	NA	clumped	NA	17-45993928-T-C
19-55956009-C-T	dominant	0.1229	0.9297	0.8488	1.0184	0.0826498	0.0756	0.0828	3146/545/7'	196171/35445/1577'	NLRP8	HGNC:22940	ENSG00000179709	3146	552	196171	37022	NA	index	0	NA
17-45846337-C-T	recessive	0.1315	0.886	0.7581	1.0355	0.224	0.1945	0.2245	2429/1103/168'	140373/80920/11880'	SPPL2C	HGNC:28902	ENSG00000185294	3532	168	221293	11880	NA	clumped	NA	17-45993928-T-C
17-45475446-A-G	recessive	0.1371	0.8652	0.7165	1.0448	0.184406	0.1603	0.1848	2623/958/113'	154980/69666/8193'	PLEKHM1	HGNC:29017	ENSG00000225190	3581	113	224646	8193	NA	index	5	NA
17-45475171-G-A	recessive	0.1371	0.8647	0.7161	1.0441	0.184477	0.1604	0.1849	2622/959/113'	154954/69690/8198'	PLEKHM1	HGNC:29017	ENSG00000225190	3581	113	224644	8198	NA	clumped	NA	17-45475446-A-G
17-45468527-T-C	recessive	0.1371	0.8658	0.717	1.0454	0.184589	0.1606	0.185	2622/961/113'	154985/69813/8189'	PLEKHM1	HGNC:29017	ENSG00000225190	3583	113	224798	8189	NA	clumped	NA	17-45475446-A-G
17-45475351-G-C	recessive	0.1487	0.868	0.7188	1.0481	0.183971	0.1599	0.1844	2624/955/113'	155103/69478/8169'	PLEKHM1	HGNC:29017	ENSG00000225190	3579	113	224581	8169	NA	clumped	NA	17-45475446-A-G
17-45475555-C-T	recessive	0.149	0.8659	0.7171	1.0456	0.184525	0.1604	0.1849	2622/959/113'	154966/69756/8189'	PLEKHM1	HGNC:29017	ENSG00000225190	3581	113	224722	8189	NA	clumped	NA	17-45475446-A-G
17-45845814-G-A	dominant	0.1571	1.0638	0.9777	1.1574	0.434447	0.4138	0.4348	669/1726/1307'	44320/114145/74742'	SPPL2C	HGNC:28902	ENSG00000185294	669	3033	44320	188887	NA	index	0	NA
10-129708019-C-T	recessive	0.1599	1.1872	0.9319	1.5125	0.123555	0.1392	0.1233	2737/894/68'	179290/50261/3621'	MGMT	HGNC:7059	ENSG00000170430	3631	68	229551	3621	NA	clumped	NA	10-129707928-C-T
1-155236376-C-T	recessive	0.1949	2.5227	0.6136	10.3718	0.0139929	0.022	0.0139	3539/159/2'	226858/6369/50'	GBA1	HGNC:4177	ENSG00000177628	3698	2	233227	50	Alzheimer, Parkinson	index	0	NA
1-155236246-G-A	recessive	0.2226	4.2041	0.5552	31.8364	0.00750057	0.0119	0.0074	3613/86/1'	229830/3437/15'	GBA1	HGNC:4177	ENSG00000177628	3699	1	233267	15	Alzheimer, Parkinson	index	0	NA
4-90309428-G-A	recessive	0.267	1.1765	0.8826	1.5682	0.105523	0.1208	0.1053	2855/798/48'	186692/43956/2576'	CCSER1	HGNC:29349	ENSG00000184305	3653	48	230648	2576	NA	index	0	NA
19-44908684-T-C	recessive	0.3193	1.1102	0.903	1.365	0.153325	0.1691	0.1531	2543/1063/94'	167192/60708/5351'	APOE	HGNC:613	ENSG00000130203	3606	94	227900	5351	Alzheimer, Parkinson	index	0	NA
6-10894148-G-A	recessive	0.3256	1.2386	0.8032	1.9099	0.0679811	0.0795	0.0678	3133/546/21'	202684/29487/1070'	SYCP2L	HGNC:21537	ENSG00000153157	3679	21	232171	1070	NA	index	0	NA
19-48727122-A-G	recessive	0.3388	1.6816	0.4128	6.8513	0.0163434	0.0224	0.0162	3536/162/2'	225772/7430/75'	RASIP1	HGNC:24716	ENSG00000105538	3698	2	233202	75	NA	index	0	NA
10-102415138-G-A	recessive	0.4015	1.1313	0.8537	1.4992	0.10875	0.1253	0.1085	2822/827/50'	185412/45022/2791'	PSD	HGNC:9507	ENSG00000059915	3649	50	230434	2791	NA	index	0	NA
11-58610951-A-G	recessive	0.4143	0.9398	0.8146	1.0841	0.239861	0.2214	0.2402	2262/1233/202'	134630/84939/13504'	ZFP91	HGNC:14983	ENSG00000186660	3495	202	219569	13504	NA	index	0	NA
17-46751565-G-A	recessive	0.5572	0.9517	0.8136	1.1133	0.214808	0.1888	0.2152	2469/1065/166'	143746/78419/10965'	NSF	HGNC:8016	ENSG00000073969	3534	166	222165	10965	NA	index	0	NA
3-58397119-C-T	dominant	0.599	1.0182	0.9525	1.0883	0.373808	0.3873	0.3736	1437/1660/603'	91553/108997/32608'	PXK	HGNC:23326	ENSG00000168297	1437	2263	91553	141605	NA	clumped	NA	3-58410136-A-G
10-102450978-C-A	recessive	0.6003	1.0415	0.8918	1.2163	0.209172	0.23	0.2088	2166/1360/170'	146091/76757/10316'	C10orf95	HGNC:25880	ENSG00000120055	3526	170	222848	10316	NA	index	0	NA
3-58410136-A-G	dominant	0.6227	1.0171	0.9515	1.0872	0.373749	0.3871	0.3735	1438/1658/603'	91544/108919/32597'	PXK	HGNC:23326	ENSG00000168297	1438	2261	91544	141516	NA	index	1	NA
4-89936328-G-A	recessive	0.6442	1.1143	0.6291	1.9737	0.0543582	0.0727	0.0541	3175/514/12'	208719/23866/679'	MMRN1	HGNC:7178	ENSG00000138722	3689	12	232585	679	NA	index	1	NA
4-89895143-A-G	recessive	0.7837	1.0418	0.6138	1.7685	0.0609469	0.075	0.0607	3160/527/14'	205763/26633/847'	MMRN1	HGNC:7178	ENSG00000138722	3687	14	232396	847	NA	clumped	NA	4-89936328-G-A
X-105218967-A-G	allelic	0.8072	0.6749	0.2162	2.1065	0.00166176	0.0036	0.0016	1368/3/0/2231/15'	86124/276/2/142116/234'	TEX13A	HGNC:11735	ENSG00000268629	2739	3	172524	280	NA	index	0	NA
1-155235843-T-C	recessive	1	0	NA	NA	0.00186081	0.0042	0.0018	3670/31/0'	232446/843/4'	GBA1	HGNC:4177	ENSG00000177628	3701	0	233289	4	Alzheimer, Parkinson	index	0	NA
1-155238206-A-C	recessive	1	NA	NA	NA	1.05e-05	0.0004053	4.29e-06	3698/3/0'	233289/2/0'	GBA1	HGNC:4177	ENSG00000177628	3701	0	233291	0	Alzheimer, Parkinson	LowMAF_not_clumped	NA	NA
12-40340400-G-A	recessive	1	NA	NA	NA	0.00031648	0.0026	0.0002808	3681/19/0'	233154/131/0'	LRRK2	HGNC:18618	ENSG00000188906	3700	0	233285	0	Parkinson	LowMAF_not_clumped	NA	NA
1-155238260-G-C	recessive	1	NA	NA	NA	1.27e-05	0.0005404	4.29e-06	3697/4/0'	233275/2/0'	GBA1	HGNC:4177	ENSG00000177628	3701	0	233277	0	Alzheimer, Parkinson	LowMAF_not_clumped	NA	NA
8-143925866-G-T	recessive	1	NA	NA	NA	2.32e-05	0.0006755	1.29e-05	3696/5/0'	233290/6/0'	PLEC	HGNC:9069	ENSG00000178209	3701	0	233296	0	NA	LowMAF_not_clumped	NA	NA
21-42109584-C-T	recessive	1	NA	NA	NA	0.00014136	0.0012	0.0001243	3691/9/0'	233229/58/0'	UMODL1	HGNC:12560	ENSG00000177398	3700	0	233287	0	NA	LowMAF_not_clumped	NA	NA
12-131916108-C-T	recessive	1	NA	NA	NA	0.0001519	0.0012	0.000135	3692/9/0'	233230/63/0'	ULK1	HGNC:12558	ENSG00000177169	3701	0	233293	0	NA	LowMAF_not_clumped	NA	NA
19-43914436-A-C	recessive	1	NA	NA	NA	3.59e-05	0.0006755	2.57e-05	3696/5/0'	233284/12/0'	ZNF45	HGNC:13111	ENSG00000124459	3701	0	233296	0	NA	LowMAF_not_clumped	NA	NA
6-26234664-G-A	recessive	1	NA	NA	NA	4.01e-05	0.0006757	3e-05	3695/5/0'	233271/14/0'	H1-3	HGNC:4717	ENSG00000124575	3700	0	233285	0	NA	LowMAF_not_clumped	NA	NA
19-43253644-G-C	recessive	1	0	NA	NA	7.48e-05	0.0008194	6.3e-05	3655/6/0'	230299/25/2'	PSG9	HGNC:9526	ENSG00000183668	3661	0	230324	2	NA	LowMAF_not_clumped	NA	NA
5-96754680-G-A	recessive	1	NA	NA	NA	2.11e-05	0.0005404	1.29e-05	3697/4/0'	233288/6/0'	CAST	HGNC:1515	ENSG00000153113	3701	0	233294	0	NA	LowMAF_not_clumped	NA	NA
1-158292670-G-A	recessive	1	NA	NA	NA	2.11e-05	0.0005404	1.29e-05	3697/4/0'	233289/6/0'	CD1C	HGNC:1636	ENSG00000158481	3701	0	233295	0	NA	LowMAF_not_clumped	NA	NA
3-44722110-A-G	recessive	1	NA	NA	NA	2.11e-05	0.0005404	1.29e-05	3697/4/0'	233287/6/0'	ZNF502	HGNC:23718	ENSG00000196653	3701	0	233293	0	NA	LowMAF_not_clumped	NA	NA
17-58207222-C-A	recessive	1	NA	NA	NA	8.44e-06	0.0004053	2.14e-06	3698/3/0'	233285/1/0'	MKS1	HGNC:7121	ENSG00000011143	3701	0	233286	0	NA	LowMAF_not_clumped	NA	NA
12-6769628-T-A	recessive	1	NA	NA	NA	8.44e-06	0.0004053	2.14e-06	3698/3/0'	233294/1/0'	PTMS	HGNC:9629	ENSG00000159335	3701	0	233295	0	NA	LowMAF_not_clumped	NA	NA
19-45973271-C-A	recessive	1	NA	NA	NA	8.45e-06	0.0004055	2.15e-06	3696/3/0'	233072/1/0'	NOVA2	HGNC:7887	ENSG00000104967	3699	0	233073	0	NA	LowMAF_not_clumped	NA	NA
2-227472564-T-C	recessive	1	NA	NA	NA	2.32e-05	0.0005404	1.5e-05	3697/4/0'	233277/7/0'	AGFG1	HGNC:5175	ENSG00000173744	3701	0	233284	0	NA	LowMAF_not_clumped	NA	NA
16-81062087-T-G	recessive	1	NA	NA	NA	2.32e-05	0.0005404	1.5e-05	3697/4/0'	233274/7/0'	C16orf46	HGNC:26525	ENSG00000166455	3701	0	233281	0	NA	LowMAF_not_clumped	NA	NA
7-144095603-C-T	recessive	1	NA	NA	NA	2.32e-05	0.0005404	1.5e-05	3697/4/0'	233286/7/0'	OR2A12	HGNC:15082	ENSG00000221858	3701	0	233293	0	NA	LowMAF_not_clumped	NA	NA
6-43129804-C-T	recessive	1	NA	NA	NA	2.32e-05	0.0005404	1.5e-05	3697/4/0'	233285/7/0'	PTK7	HGNC:9618	ENSG00000112655	3701	0	233292	0	NA	LowMAF_not_clumped	NA	NA
6-121113146-C-T	recessive	1	NA	NA	NA	2.32e-05	0.0005404	1.5e-05	3697/4/0'	233285/7/0'	TBC1D32	HGNC:21485	ENSG00000146350	3701	0	233292	0	NA	LowMAF_not_clumped	NA	NA
1-244605783-ACTATGG-A	recessive	1	0	NA	NA	0.00283351	0.0058	0.0028	3658/43/0'	231985/1298/1'	CATSPERE	HGNC:28491	ENSG00000179397	3701	0	233283	1	NA	index	0	NA
15-48537693-G-C	recessive	1	NA	NA	NA	7.81e-05	0.0008106	6.64e-05	3695/6/0'	233263/31/0'	FBN1	HGNC:3603	ENSG00000166147	3701	0	233294	0	NA	LowMAF_not_clumped	NA	NA
3-1220750-A-T	recessive	1	NA	NA	NA	4.85e-05	0.0006757	3.86e-05	3695/5/0'	233264/18/0'	CNTN6	HGNC:2176	ENSG00000134115	3700	0	233282	0	NA	LowMAF_not_clumped	NA	NA
7-24710256-G-A	recessive	1	NA	NA	NA	4.85e-05	0.0006755	3.86e-05	3696/5/0'	233277/18/0'	GSDME	HGNC:2810	ENSG00000105928	3701	0	233295	0	NA	LowMAF_not_clumped	NA	NA
3-186161612-T-C	recessive	1	NA	NA	NA	8.02e-05	0.0008106	6.86e-05	3695/6/0'	233264/32/0'	DGKG	HGNC:2853	ENSG00000058866	3701	0	233296	0	NA	LowMAF_not_clumped	NA	NA
19-57212601-A-C	recessive	1	NA	NA	NA	2.53e-05	0.0005404	1.72e-05	3697/4/0'	233287/8/0'	ZNF264	HGNC:13057	ENSG00000083844	3701	0	233295	0	NA	LowMAF_not_clumped	NA	NA
19-57212872-A-G	recessive	1	NA	NA	NA	9.28e-05	0.0008106	8.14e-05	3695/6/0'	233255/38/0'	ZNF264	HGNC:13057	ENSG00000083844	3701	0	233293	0	NA	LowMAF_not_clumped	NA	NA
20-3191593-TC-T	recessive	1	NA	NA	NA	0.00020887	0.0012	0.0001929	3692/9/0'	233201/90/0'	DDRGK1	HGNC:16110	ENSG00000198171	3701	0	233291	0	NA	LowMAF_not_clumped	NA	NA
17-39067841-C-T	recessive	1	0	NA	NA	0.00038187	0.0016	0.0003622	3689/12/0'	233125/167/1'	PLXDC1	HGNC:20945	ENSG00000161381	3701	0	233292	1	NA	LowMAF_not_clumped	NA	NA
20-49524190-T-C	recessive	1	NA	NA	NA	0.00044516	0.0018	0.0004244	3688/13/0'	233096/198/0'	PTGIS	HGNC:9603	ENSG00000124212	3701	0	233294	0	NA	LowMAF_not_clumped	NA	NA
19-12670001-G-A	recessive	1	NA	NA	NA	1.05e-05	0.0004054	4.29e-06	3697/3/0'	233290/2/0'	WDR83	HGNC:32672	ENSG00000123154	3700	0	233292	0	NA	LowMAF_not_clumped	NA	NA
2-240949042-G-A	recessive	1	NA	NA	NA	1.05e-05	0.0004053	4.29e-06	3698/3/0'	233292/2/0'	CROCC2	HGNC:51677	ENSG00000226321	3701	0	233294	0	NA	LowMAF_not_clumped	NA	NA
7-143391723-T-C	recessive	1	NA	NA	NA	1.05e-05	0.0004053	4.29e-06	3698/3/0'	233291/2/0'	EPHA1	HGNC:3385	ENSG00000146904	3701	0	233293	0	Alzheimer	LowMAF_not_clumped	NA	NA
12-25107996-C-T	recessive	1	NA	NA	NA	1.05e-05	0.0004053	4.29e-06	3698/3/0'	233292/2/0'	IRAG2	HGNC:6690	ENSG00000118308	3701	0	233294	0	NA	LowMAF_not_clumped	NA	NA
14-24416103-G-T	recessive	1	NA	NA	NA	1.05e-05	0.0004053	4.29e-06	3698/3/0'	233293/2/0'	NYNRIN	HGNC:20165	ENSG00000205978	3701	0	233295	0	NA	LowMAF_not_clumped	NA	NA
14-75070733-C-T	recessive	1	NA	NA	NA	1.05e-05	0.0004053	4.29e-06	3698/3/0'	233291/2/0'	ZC2HC1C	HGNC:20354	ENSG00000119703	3701	0	233293	0	NA	LowMAF_not_clumped	NA	NA
X-100862761-T-C	allelic	1	0	NA	NA	8.12e-05	0.0008021	6.98e-05	1371/0/0/2241/4'	86387/13/0/142435/9'	NOX1	HGNC:7889	ENSG00000007952	2742	0	172787	13	NA	LowMAF_not_clumped	NA	NA
2-101873733-T-G	recessive	1	NA	NA	NA	2.74e-05	0.0005405	1.93e-05	3696/4/0'	233283/9/0'	MAP4K4	HGNC:6866	ENSG00000071054	3700	0	233292	0	NA	LowMAF_not_clumped	NA	NA
9-133704978-C-T	recessive	1	NA	NA	NA	5.27e-05	0.0006755	4.29e-05	3696/5/0'	233273/20/0'	SARDH	HGNC:10536	ENSG00000123453	3701	0	233293	0	NA	LowMAF_not_clumped	NA	NA
19-35940238-C-T	recessive	1	NA	NA	NA	2.74e-05	0.0005404	1.93e-05	3697/4/0'	233283/9/0'	LRFN3	HGNC:28370	ENSG00000126243	3701	0	233292	0	NA	LowMAF_not_clumped	NA	NA
17-4960015-A-T	recessive	1	0	NA	NA	0.00232705	0.0049	0.0023	3665/36/0'	232229/1063/2'	SPAG7	HGNC:11216	ENSG00000091640	3701	0	233292	2	NA	index	0	NA
11-34451076-C-T	recessive	1	0	NA	NA	0.00325322	0.0062	0.0032	3655/46/0'	231802/1490/3'	CAT	HGNC:1516	ENSG00000121691	3701	0	233292	3	NA	index	0	NA
11-498022-C-T	recessive	1	NA	NA	NA	5.49e-05	0.0006755	4.5e-05	3696/5/0'	233274/21/0'	RNH1	HGNC:10074	ENSG00000023191	3701	0	233295	0	NA	LowMAF_not_clumped	NA	NA
13-110179030-G-A	recessive	1	NA	NA	NA	5.49e-05	0.0006755	4.5e-05	3696/5/0'	233265/21/0'	COL4A1	HGNC:2202	ENSG00000187498	3701	0	233286	0	NA	LowMAF_not_clumped	NA	NA
17-81447697-C-T	recessive	1	NA	NA	NA	2.95e-05	0.0005404	2.14e-05	3697/4/0'	233283/10/0'	BAHCC1	HGNC:29279	ENSG00000266074	3701	0	233293	0	NA	LowMAF_not_clumped	NA	NA
12-122995515-C-T	recessive	1	NA	NA	NA	2.95e-05	0.0005404	2.14e-05	3697/4/0'	233286/10/0'	PITPNM2	HGNC:21044	ENSG00000090975	3701	0	233296	0	NA	LowMAF_not_clumped	NA	NA
12-9159965-C-T	recessive	1	NA	NA	NA	2.95e-05	0.0005404	2.14e-05	3697/4/0'	233284/10/0'	PZP	HGNC:9750	ENSG00000126838	3701	0	233294	0	NA	LowMAF_not_clumped	NA	NA
20-59254383-A-G	recessive	1	NA	NA	NA	2.95e-05	0.0005404	2.14e-05	3697/4/0'	233274/10/0'	ZNF831	HGNC:16167	ENSG00000124203	3701	0	233284	0	NA	LowMAF_not_clumped	NA	NA
2-107882729-G-A	recessive	1	NA	NA	NA	2.95e-05	0.0005404	2.14e-05	3697/4/0'	233259/10/0'	RGPD4	HGNC:32417	ENSG00000196862	3701	0	233269	0	NA	LowMAF_not_clumped	NA	NA
2-36783370-A-G	recessive	1	NA	NA	NA	0.00082284	0.0024	0.0007973	3683/18/0'	232912/372/0'	VIT	HGNC:12697	ENSG00000205221	3701	0	233284	0	NA	LowMAF_not_clumped	NA	NA
3-121694548-C-T	recessive	1	NA	NA	NA	0.00022996	0.0012	0.0002143	3692/9/0'	233194/100/0'	GOLGB1	HGNC:4429	ENSG00000173230	3701	0	233294	0	NA	LowMAF_not_clumped	NA	NA
8-41704368-C-T	recessive	1	NA	NA	NA	0.00053799	0.0019	0.0005165	3687/14/0'	233053/241/0'	ANK1	HGNC:492	ENSG00000029534	3701	0	233294	0	NA	LowMAF_not_clumped	NA	NA
9-129137818-G-A	recessive	1	NA	NA	NA	5.91e-05	0.0006755	4.93e-05	3696/5/0'	233272/23/0'	PTPA	HGNC:9308	ENSG00000119383	3701	0	233295	0	Parkinson	LowMAF_not_clumped	NA	NA
20-2660828-G-C	recessive	1	NA	NA	NA	3.16e-05	0.0005404	2.36e-05	3697/4/0'	233284/11/0'	IDH3B	HGNC:5385	ENSG00000101365	3701	0	233295	0	NA	LowMAF_not_clumped	NA	NA
7-1442227-G-A	recessive	1	NA	NA	NA	3.16e-05	0.0005404	2.36e-05	3697/4/0'	233283/11/0'	MICALL2	HGNC:29672	ENSG00000164877	3701	0	233294	0	NA	LowMAF_not_clumped	NA	NA
19-45057783-C-T	recessive	1	NA	NA	NA	1.27e-05	0.0004053	6.43e-06	3698/3/0'	233292/3/0'	CLASRP	HGNC:17731	ENSG00000104859	3701	0	233295	0	NA	LowMAF_not_clumped	NA	NA
21-45497069-G-A	recessive	1	NA	NA	NA	1.27e-05	0.0004053	6.43e-06	3698/3/0'	233291/3/0'	COL18A1	HGNC:2195	ENSG00000182871	3701	0	233294	0	NA	LowMAF_not_clumped	NA	NA
2-197540161-T-C	recessive	1	NA	NA	NA	1.27e-05	0.0004053	6.43e-06	3698/3/0'	233293/3/0'	MOB4	HGNC:17261	ENSG00000115540	3701	0	233296	0	NA	LowMAF_not_clumped	NA	NA
7-140026309-G-A	recessive	1	NA	NA	NA	1.27e-05	0.0004053	6.43e-06	3698/3/0'	233293/3/0'	PARP12	HGNC:21919	ENSG00000059378	3701	0	233296	0	NA	LowMAF_not_clumped	NA	NA
15-90970410-G-T	recessive	1	NA	NA	NA	1.27e-05	0.0004053	6.43e-06	3698/3/0'	233288/3/0'	PRC1	HGNC:9341	ENSG00000198901	3701	0	233291	0	NA	LowMAF_not_clumped	NA	NA
1-214383400-G-A	recessive	1	NA	NA	NA	1.27e-05	0.0004053	6.43e-06	3698/3/0'	233292/3/0'	PTPN14	HGNC:9647	ENSG00000152104	3701	0	233295	0	NA	LowMAF_not_clumped	NA	NA
16-20806961-C-G	recessive	1	NA	NA	NA	1.27e-05	0.0004053	6.43e-06	3698/3/0'	233292/3/0'	REXO5	HGNC:24661	ENSG00000005189	3701	0	233295	0	NA	LowMAF_not_clumped	NA	NA
14-94313981-G-A	recessive	1	NA	NA	NA	1.27e-05	0.0004053	6.43e-06	3698/3/0'	233292/3/0'	SERPINA6	HGNC:1540	ENSG00000170099	3701	0	233295	0	NA	LowMAF_not_clumped	NA	NA
11-65851148-C-T	recessive	1	NA	NA	NA	1.27e-05	0.0004053	6.43e-06	3698/3/0'	233293/3/0'	SNX32	HGNC:26423	ENSG00000172803	3701	0	233296	0	NA	LowMAF_not_clumped	NA	NA
22-43173790-G-A	recessive	1	NA	NA	NA	1.27e-05	0.0004053	6.43e-06	3698/3/0'	233288/3/0'	TTLL12	HGNC:28974	ENSG00000100304	3701	0	233291	0	NA	LowMAF_not_clumped	NA	NA
3-142311736-C-T	recessive	1	NA	NA	NA	1.27e-05	0.0004053	6.43e-06	3698/3/0'	233289/3/0'	XRN1	HGNC:30654	ENSG00000114127	3701	0	233292	0	NA	LowMAF_not_clumped	NA	NA
19-44476453-A-G	recessive	1	NA	NA	NA	1.27e-05	0.0004053	6.43e-06	3698/3/0'	233293/3/0'	ZNF180	HGNC:12970	ENSG00000167384	3701	0	233296	0	NA	LowMAF_not_clumped	NA	NA
6-26406124-C-T	recessive	1	NA	NA	NA	1.27e-05	0.0004053	6.43e-06	3698/3/0'	233280/3/0'	BTN3A1	HGNC:1138	ENSG00000026950	3701	0	233283	0	NA	LowMAF_not_clumped	NA	NA
5-177332243-T-C	recessive	1	NA	NA	NA	0.00018566	0.0011	0.0001715	3693/8/0'	233209/80/0'	LMAN2	HGNC:16986	ENSG00000169223	3701	0	233289	0	NA	LowMAF_not_clumped	NA	NA
3-113399945-G-A	recessive	1	NA	NA	NA	6.12e-05	0.0006757	5.14e-05	3695/5/0'	233267/24/0'	CFAP44	HGNC:25631	ENSG00000206530	3700	0	233291	0	NA	LowMAF_not_clumped	NA	NA
12-109947262-G-A	recessive	1	NA	NA	NA	0.00018777	0.0011	0.0001736	3693/8/0'	233208/81/0'	GIT2	HGNC:4273	ENSG00000139436	3701	0	233289	0	NA	LowMAF_not_clumped	NA	NA
6-348959-G-A	recessive	1	NA	NA	NA	0.00035886	0.0015	0.000341	3689/11/0'	233002/159/0'	DUSP22	HGNC:16077	ENSG00000112679	3700	0	233161	0	NA	LowMAF_not_clumped	NA	NA
17-39730228-C-T	recessive	1	NA	NA	NA	0.00108864	0.0028	0.0011	3680/21/0'	232798/495/0'	MIEN1	HGNC:28230	ENSG00000141741	3701	0	233293	0	NA	index	0	NA
1-27353325-A-C	recessive	1	NA	NA	NA	9.92e-05	0.0008106	8.79e-05	3695/6/0'	233255/41/0'	SYTL1	HGNC:15584	ENSG00000142765	3701	0	233296	0	NA	LowMAF_not_clumped	NA	NA
3-186717628-A-T	recessive	1	NA	NA	NA	3.38e-05	0.0005404	2.57e-05	3697/4/0'	233281/12/0'	KNG1	HGNC:6383	ENSG00000113889	3701	0	233293	0	NA	LowMAF_not_clumped	NA	NA
6-107772307-C-T	recessive	1	NA	NA	NA	0.00019199	0.0011	0.0001779	3693/8/0'	233212/83/0'	SCML4	HGNC:21397	ENSG00000146285	3701	0	233295	0	NA	LowMAF_not_clumped	NA	NA
14-64098142-G-A	recessive	1	NA	NA	NA	0.00014347	0.0009457	0.0001307	3694/7/0'	233228/61/0'	SYNE2	HGNC:17084	ENSG00000054654	3701	0	233289	0	NA	LowMAF_not_clumped	NA	NA
16-15434438-T-G	recessive	1	NA	NA	NA	6.33e-05	0.0006755	5.36e-05	3696/5/0'	233269/25/0'	AC140504.1	NA	NA	3701	0	233294	0	NA	LowMAF_not_clumped	NA	NA
6-80036470-TA-T	recessive	1	NA	NA	NA	6.33e-05	0.0006755	5.36e-05	3696/5/0'	233264/25/0'	TTK	HGNC:12401	ENSG00000112742	3701	0	233289	0	NA	LowMAF_not_clumped	NA	NA
