# Supplementary material for: Haploinsufficiency of ITSN1 is associated with a substantial increased risk of Parkinson’s disease
Source: Cell Rep. Author manuscript; Available in PMC 2025 May 30. (PMC12124131; doi:10.1016/j.celrep.2025.115355)
Supplement: 3 [file NIHMS2069108-supplement-3.xlsx]

## Sheet: QV models
Collapsing model	gnomAD MAF*	Internal MAF (UK Biobank)†	Internal MAF (Replication cohorts)†	Cohort no call or QC fail (UK Biobank)^	Max N samples failing QC (100kGP)	gnomAD Random Forest filter ø	Variant typeΩ	REVEL​ cut-off	Missense tolerance ratio (MTR) cut-offs
syn (synonymous negative control)	≤0.005%	≤0.05%	≤0.05%	≤0.005%	2	≥0.1 (SNVs) ≥0.02 (indels)	Synonymous	-	-
ptv (protein truncating variant)	≤0.1% (popmax)	≤0.1%	≤0.1%	≤0.01% (EUR), ≤0.005% (AFR,EAS,SAS)	4	≥0.1 (SNVs) ≥0.02 (indels)	PTV	-	-
UR (ultra-rare damaging)	0	≤0.005%	≤0.025%	≤0.001% (EUR), ≤0.005% (AFR,EAS,SAS)	1	≥0 (SNVs) ≥0 (indels)	Non-synonymous	≥0.25	-
URmtr (ultra-rare damaging, MTR-informed)	0	≤0.005%	≤0.025%	≤0.001% (EUR), ≤0.005% (AFR,EAS,SAS)	1	≥0 (SNVs) ≥0 (indels)	Non-synonymous	≥0.25	MTR≤25th %ile or intragenic MTR≤50th %ile
ptvraredmg (PTV and rare damaging models combined)	PTV≤0.1% (popmax), missense≤0.005% and ≤0.05% (popmax)	PTV ≤0.1%, missense ≤0.025%	PTV ≤0.1%, missense ≤0.05%	≤0.01% (EUR), ≤0.005% (AFR,EAS,SAS)	4	≥0.1 (SNVs) ≥0.02 (indels)	Non-synonymous	≥0.25	-
raredmg (rare damaging)	≤0.005%	≤0.025%	≤0.05%	≤0.005%	2	≥0.1 (SNVs) ≥0.02 (indels)	Missense	≥0.25	-
raredmgmtr (rare damaging, MTR informed)	≤0.005%	≤0.025%	≤0.05%	≤0.005%	2	≥0.1 (SNVs) ≥0.02 (indels)	Missense	≥0.25	MTR≤25th %ile or intragenic MTR≤50th %ile
flexdmg (flexible MAF, damaging non-syn.)	≤0.1% (popmax)	≤0.1%	≤0.1%	≤0.01% (EUR), ≤0.005% (AFR,EAS,SAS)	4	≥0.1 (SNVs) ≥0.02 (indels)	Non-synonymous	≥0.25	-
flexnonsynmtr (flexible MAF, non-synonymous, MTR informed)	≤0.1% (popmax)	≤0.1%	≤0.1%	≤0.01% (EUR), ≤0.005% (AFR,EAS,SAS)	4	≥0.1 (SNVs) ≥0.02 (indels)	Non-synonymous	-	MTR≤25th %ile or intragenic MTR≤50th %ile
rec (non-synonymous rcessive)	≤1% (popmax), ≤10 homozygous calls	≤1%	≤0.5%	≤0.1% (EUR), ≤0.005% (AFR,EAS,SAS)	≤0.05%	≥0.1 (SNVs) ≥0.02 (indels)	Non-synonymous	-	-
