# Supplementary material for: Haploinsufficiency of ITSN1 is associated with a substantial increased risk of Parkinson’s disease
Source: Cell Rep. Author manuscript; Available in PMC 2025 May 30. (PMC12124131; doi:10.1016/j.celrep.2025.115355)
Supplement: 4 [file NIHMS2069108-supplement-4.xlsx]

## Sheet: EUR collapsing
Gene_Symbol	N_controls_without_qualifying_variant	N_controls_with_qualifying_variant	N_cases_without_qualifying_variant	N_cases_with_qualifying_variant	pValue	oddsRatio	oddsL95CI	oddsU95CI	model	Rank_for_model	Gene_known_in	hgnc_id	ensembl_gene_id
GBA1	232787	591	3669	33	2.41e-09	3.5427	2.4913	5.0379	flexnonsynmtr	1	Alzheimer, Parkinson	HGNC:4177	ENSG00000177628
GBA1	232085	1293	3649	53	2.69e-09	2.6071	1.977	3.4379	flexdmg	1	Alzheimer, Parkinson	HGNC:4177	ENSG00000177628
ITSN1	233324	54	3693	9	6.05e-07	10.53	5.1955	21.3416	ptv	1	NA	HGNC:6183	ENSG00000205726
GBA1	232556	822	3669	33	4.53e-06	2.5446	1.7941	3.6092	ptvraredmg	1	Alzheimer, Parkinson	HGNC:4177	ENSG00000177628
ADH5	232738	640	3676	26	2.71e-05	2.5721	1.7354	3.8121	flexdmg	2	NA	HGNC:253	ENSG00000197894
GBA1	233239	139	3691	11	2.72e-05	5.0007	2.7043	9.2475	ptv	2	Alzheimer, Parkinson	HGNC:4177	ENSG00000177628
MERTK	232909	469	3681	21	4.17e-05	2.8331	1.8276	4.3919	raredmgmtr	1	NA	HGNC:7027	ENSG00000153208
BOP1	233204	174	3690	12	4.23e-05	4.3585	2.426	7.8305	syn	1	NA	HGNC:15519	ENSG00000261236
PLEKHB2	233324	54	3695	7	4.7e-05	8.1856	3.7223	18.0006	UR	1	NA	HGNC:19236	ENSG00000115762
ATP6V1B2	232707	671	3702	0	5.62e-05	0	NA	NA	flexdmg	3	NA	HGNC:854	ENSG00000147416
ADH5	232930	448	3682	20	6.52e-05	2.8242	1.8024	4.4253	ptvraredmg	2	NA	HGNC:253	ENSG00000197894
NEK11	232040	1338	3660	42	6.89e-05	1.9901	1.4613	2.7103	flexnonsynmtr	2	NA	HGNC:18593	ENSG00000114670
ZNF554	232067	1311	3697	5	7.82e-05	0.2394	0.0994	0.5765	flexnonsynmtr	3	NA	HGNC:26629	ENSG00000172006
GBA1	233114	264	3689	13	0.0004905	3.1117	1.7814	5.4355	UR	5	Alzheimer, Parkinson	HGNC:4177	ENSG00000177628
ATP6V1B2	232851	527	3702	0	0.000558	0	NA	NA	ptvraredmg	6	NA	HGNC:854	ENSG00000147416
ATP6V1B2	232850	528	3702	0	0.0005617	0	NA	NA	raredmg	4	NA	HGNC:854	ENSG00000147416
MERTK	231653	1725	3655	47	0.0006802	1.7269	1.2901	2.3115	flexnonsynmtr	13	NA	HGNC:7027	ENSG00000153208
GBA1	233198	180	3692	10	0.0008952	3.5091	1.8547	6.639	URmtr	8	Alzheimer, Parkinson	HGNC:4177	ENSG00000177628
GBA1	233094	284	3690	12	0.0027	2.6691	1.4966	4.7602	raredmgmtr	32	Alzheimer, Parkinson	HGNC:4177	ENSG00000177628
GBA1	232700	678	3680	22	0.0031	2.0518	1.3403	3.1411	raredmg	27	Alzheimer, Parkinson	HGNC:4177	ENSG00000177628
PLEKHB2	233341	37	3698	4	0.0038	6.8215	2.4302	19.1482	URmtr	36	NA	HGNC:19236	ENSG00000115762
PLEKHB2	233312	66	3697	5	0.0051	4.7809	1.925	11.874	raredmg	49	NA	HGNC:19236	ENSG00000115762
MERTK	232519	859	3677	25	0.0058	1.8404	1.2349	2.7428	raredmg	56	NA	HGNC:7027	ENSG00000153208
ADH5	233077	301	3691	11	0.0108	2.3077	1.2633	4.2156	raredmg	109	NA	HGNC:253	ENSG00000197894
ADH5	233152	226	3693	9	0.0123	2.5142	1.2904	4.8986	ptv	125	NA	HGNC:253	ENSG00000197894
ADH5	232693	685	3682	20	0.0134	1.8452	1.1815	2.8817	flexnonsynmtr	191	NA	HGNC:253	ENSG00000197894
PLEKHB2	233186	192	3694	8	0.014	2.6302	1.2957	5.3392	ptvraredmg	157	NA	HGNC:19236	ENSG00000115762
MERTK	232291	1087	3674	28	0.0149	1.6286	1.1176	2.3733	ptvraredmg	163	NA	HGNC:7027	ENSG00000153208
ADH5	233249	129	3696	6	0.0198	2.9353	1.2938	6.6593	UR	190	NA	HGNC:253	ENSG00000197894
PLEKHB2	233172	206	3694	8	0.0201	2.4513	1.2088	4.9713	flexdmg	239	NA	HGNC:19236	ENSG00000115762
ADH5	233278	100	3697	5	0.0248	3.155	1.2843	7.7504	URmtr	227	NA	HGNC:253	ENSG00000197894
GBA1	233335	43	3699	3	0.0351	4.401	1.3647	14.1922	rec	275	Alzheimer, Parkinson	HGNC:4177	ENSG00000177628
ITSN1	232370	1008	3678	24	0.0574	1.5042	1.0022	2.2579	flexdmg	777	NA	HGNC:6183	ENSG00000205726
ITSN1	232400	978	3679	23	0.0716	1.4856	0.9812	2.2491	ptvraredmg	940	NA	HGNC:6183	ENSG00000205726
NEK11	232633	745	3684	18	0.0786	1.5257	0.9548	2.4378	flexdmg	1121	NA	HGNC:18593	ENSG00000114670
ITSN1	232192	1186	3675	27	0.0796	1.4384	0.9808	2.1093	flexnonsynmtr	1174	NA	HGNC:6183	ENSG00000205726
NEK11	233349	29	3700	2	0.0842	4.3495	1.0374	18.235	rec	683	NA	HGNC:18593	ENSG00000114670
PLEKHB2	232931	447	3690	12	0.0848	1.6946	0.9543	3.0094	flexnonsynmtr	1250	NA	HGNC:19236	ENSG00000115762
ATP6V1B2	233165	213	3702	0	0.0862	0	NA	NA	UR	954	NA	HGNC:854	ENSG00000147416
NEK11	232820	558	3688	14	0.0901	1.5839	0.931	2.6946	ptvraredmg	1188	NA	HGNC:18593	ENSG00000114670
ITSN1	233012	366	3692	10	0.0923	1.7244	0.9193	3.2347	UR	1014	NA	HGNC:6183	ENSG00000205726
PLEKHB2	233153	225	3695	7	0.0994	1.9631	0.9246	4.1681	syn	1335	NA	HGNC:19236	ENSG00000115762
ITSN1	233148	230	3695	7	0.1041	1.9204	0.9047	4.0764	URmtr	1107	NA	HGNC:6183	ENSG00000205726
NEK11	233266	112	3698	4	0.109	2.2528	0.8305	6.1108	URmtr	1164	NA	HGNC:18593	ENSG00000114670
NEK11	233135	243	3695	7	0.1187	1.8175	0.8567	3.8559	ptv	1278	NA	HGNC:18593	ENSG00000114670
MERTK	231857	1521	3670	32	0.122	1.3292	0.9351	1.8892	flexdmg	1732	NA	HGNC:7027	ENSG00000153208
PLEKHB2	233340	38	3700	2	0.1291	3.3192	0.8005	13.7636	raredmgmtr	1477	NA	HGNC:19236	ENSG00000115762
ATP6V1B2	233187	191	3702	0	0.1299	0	NA	NA	raredmgmtr	1494	NA	HGNC:854	ENSG00000147416
NEK11	233007	371	3700	2	0.1393	0.3395	0.0846	1.363	syn	1934	NA	HGNC:18593	ENSG00000114670
ADH5	233210	168	3697	5	0.2013	1.8774	0.7709	4.5721	raredmgmtr	2458	NA	HGNC:253	ENSG00000197894
ITSN1	233362	16	3701	1	0.2348	3.9409	0.5225	29.7248	rec	1943	NA	HGNC:6183	ENSG00000205726
ATP6V1B2	233257	121	3702	0	0.2708	0	NA	NA	URmtr	3167	NA	HGNC:854	ENSG00000147416
ATP6V1B2	233160	218	3701	1	0.2726	0.289	0.0405	2.0614	flexnonsynmtr	4270	NA	HGNC:854	ENSG00000147416
NEK11	233145	233	3696	6	0.2842	1.6244	0.7219	3.6553	raredmgmtr	3574	NA	HGNC:18593	ENSG00000114670
ITSN1	231939	1439	3685	17	0.2871	0.7436	0.4604	1.2008	syn	4264	NA	HGNC:6183	ENSG00000205726
NEK11	233230	148	3698	4	0.306	1.7046	0.631	4.6043	UR	3999	NA	HGNC:18593	ENSG00000114670
MERTK	233302	76	3700	2	0.3445	1.6593	0.4074	6.7587	rec	2860	NA	HGNC:7027	ENSG00000153208
NEK11	232998	380	3694	8	0.4067	1.3279	0.6588	2.6766	raredmg	5614	NA	HGNC:18593	ENSG00000114670
PLEKHB2	233249	129	3699	3	0.4652	1.4664	0.4666	4.6089	ptv	5528	NA	HGNC:19236	ENSG00000115762
BOP1	232818	560	3691	11	0.495	1.239	0.6816	2.2523	flexnonsynmtr	7932	NA	HGNC:15519	ENSG00000261236
ZNF554	233048	330	3699	3	0.5022	0.5728	0.1837	1.7859	flexdmg	7819	NA	HGNC:26629	ENSG00000172006
ZNF554	233048	330	3699	3	0.5022	0.5728	0.1837	1.7859	ptvraredmg	7667	NA	HGNC:26629	ENSG00000172006
GBA1	233033	345	3695	7	0.5124	1.2796	0.6051	2.7062	syn	7804	Alzheimer, Parkinson	HGNC:4177	ENSG00000177628
MERTK	232502	876	3691	11	0.5853	0.791	0.436	1.4349	syn	9051	NA	HGNC:7027	ENSG00000153208
ADH5	233125	253	3697	5	0.6083	1.2462	0.5139	3.0218	syn	9446	NA	HGNC:253	ENSG00000197894
PLEKHB2	233316	62	3701	1	0.629	1.0168	0.1409	7.3351	rec	4797	NA	HGNC:19236	ENSG00000115762
ZNF554	233094	284	3699	3	0.6365	0.6657	0.2133	2.0773	ptv	7585	NA	HGNC:26629	ENSG00000172006
ZNF554	233300	78	3702	0	0.6374	0	NA	NA	URmtr	8474	NA	HGNC:26629	ENSG00000172006
MERTK	233080	298	3699	3	0.6385	0.6343	0.2033	1.979	UR	9047	NA	HGNC:7027	ENSG00000153208
ZNF554	233293	85	3702	0	0.6461	0	NA	NA	UR	9262	NA	HGNC:26629	ENSG00000172006
ITSN1	232878	500	3696	6	0.717	0.7561	0.3378	1.6922	raredmgmtr	9508	NA	HGNC:6183	ENSG00000205726
ZNF554	233064	314	3697	5	0.823	1.0038	0.4147	2.4301	syn	13210	NA	HGNC:26629	ENSG00000172006
ITSN1	232475	903	3688	14	1	0.9773	0.5759	1.6585	raredmg	13078	NA	HGNC:6183	ENSG00000205726
ADH5	233314	64	3701	1	1	0.985	0.1366	7.1023	rec	6074	NA	HGNC:253	ENSG00000197894
MERTK	233154	224	3699	3	1	0.8442	0.2701	2.6385	ptv	9540	NA	HGNC:7027	ENSG00000153208
MERTK	233168	210	3699	3	1	0.9005	0.288	2.816	URmtr	10683	NA	HGNC:7027	ENSG00000153208
BOP1	233361	17	3702	0	1	0	NA	NA	flexdmg	14842	NA	HGNC:15519	ENSG00000261236
BOP1	233367	11	3702	0	1	0	NA	NA	ptv	9540	NA	HGNC:15519	ENSG00000261236
BOP1	233361	17	3702	0	1	0	NA	NA	ptvraredmg	14372	NA	HGNC:15519	ENSG00000261236
BOP1	233375	3	3702	0	1	0	NA	NA	raredmgmtr	11358	NA	HGNC:15519	ENSG00000261236
BOP1	233375	3	3702	0	1	0	NA	NA	raredmg	13078	NA	HGNC:15519	ENSG00000261236
BOP1	233376	2	3702	0	1	0	NA	NA	rec	6074	NA	HGNC:15519	ENSG00000261236
BOP1	233370	8	3702	0	1	0	NA	NA	URmtr	10683	NA	HGNC:15519	ENSG00000261236
BOP1	233370	8	3702	0	1	0	NA	NA	UR	11873	NA	HGNC:15519	ENSG00000261236
ATP6V1B2	233359	19	3702	0	1	0	NA	NA	ptv	9540	NA	HGNC:854	ENSG00000147416
ATP6V1B2	233373	5	3702	0	1	0	NA	NA	rec	6074	NA	HGNC:854	ENSG00000147416
ATP6V1B2	233013	365	3697	5	1	0.8634	0.357	2.0881	syn	14389	NA	HGNC:854	ENSG00000147416
ZNF554	233347	31	3702	0	1	0	NA	NA	raredmgmtr	11358	NA	HGNC:26629	ENSG00000172006
ZNF554	233340	38	3702	0	1	0	NA	NA	raredmg	13078	NA	HGNC:26629	ENSG00000172006
ZNF554	233368	10	3702	0	1	0	NA	NA	rec	6074	NA	HGNC:26629	ENSG00000172006
