# Supplementary material for: Haploinsufficiency of ITSN1 is associated with a substantial increased risk of Parkinson’s disease
Source: Cell Rep. Author manuscript; Available in PMC 2025 May 30. (PMC12124131; doi:10.1016/j.celrep.2025.115355)
Supplement: 5 [file NIHMS2069108-supplement-5.xlsx]

## Sheet: GBA1 variants
variantID	pValue	Abs_log10_pValueChange	oddsRatio	oddsL95CI	oddsU95CI	Gene_Symbol	MANE_Feature_ID	MANE_Annotation	MANE_Annotation_Impact	MANE_HGVS.c	MANE_HGVS.p	n_UKBEUR_cases
1-155238260-G-C	2.67e-07	2.04416	3.12042	2.06842	4.53714	GBA1	ENST00000368373.7	stop_gained	HIGH	c.635C>G	p.Ser212*	4
1-155236366-C-T	1.4e-07	1.76469	3.22471	2.137	4.69025	GBA1	ENST00000368373.7	missense_variant	MODERATE	c.1103G>A	p.Arg368His	4
1-155240629-C-T	3.09e-08	1.10781	3.3905	2.26273	4.90411	GBA1	ENST00000368373.7	splice_donor_variant&intron_variant	HIGH	c.115+1G>A		3
1-155238215-T-C	2.41e-08	0.999053	3.34887	2.25134	4.8138	GBA1	ENST00000368373.7	missense_variant	MODERATE	c.680A>G	p.Asn227Ser	2
1-155235769-G-A	2.32e-08	0.983206	3.3546	2.25515	4.82212	GBA1	ENST00000368373.7	missense_variant	MODERATE	c.1300C>T	p.Arg434Cys	2
1-155235790-C-T	6.18e-10	0.591839	3.95687	2.65561	5.6985	GBA1	ENST00000368373.7	missense_variant	MODERATE	c.1279G>A	p.Glu427Lys	2
1-155236471-T-C	8.31e-09	0.537255	3.43438	2.32384	4.91004	GBA1	ENST00000368373.7	splice_acceptor_variant&intron_variant	HIGH	c.1000-2A>G		1
1-155235748-T-A	8.01e-09	0.520867	3.44022	2.32773	4.91987	GBA1	ENST00000368373.7	missense_variant	MODERATE	c.1321A>T	p.Ile441Phe	1
1-155238206-A-C	8.01e-09	0.520867	3.44022	2.32773	4.91987	GBA1	ENST00000368373.7	missense_variant	MODERATE	c.689T>G	p.Val230Gly	3
1-155238298-CAG-C	8.01e-09	0.520867	3.44022	2.32773	4.91987	GBA1	ENST00000368373.7	frameshift_variant	HIGH	c.595_596delCT	p.Leu199fs	1
1-155235727-C-G	6.89e-09	0.455848	3.54871	2.38445	5.10465	GBA1	ENST00000368373.7	missense_variant	MODERATE	c.1342G>C	p.Asp448His	2
1-155236249-A-G	6.88e-09	0.454937	3.46376	2.34379	4.9536	GBA1	ENST00000368373.7	missense_variant	MODERATE	c.1220T>C	p.Ile407Thr	1
1-155238519-T-G	6.62e-09	0.43836	3.4697	2.34775	4.96211	GBA1	ENST00000368373.7	missense_variant&splice_region_variant	MODERATE	c.586A>C	p.Lys196Gln	1
1-155238200-C-T	5.9e-09	0.388397	3.48763	2.35974	4.98784	GBA1	ENST00000368373.7	missense_variant	MODERATE	c.695G>A	p.Gly232Glu	1
1-155239639-A-C	5.9e-09	0.388397	3.48763	2.35974	4.98784	GBA1	ENST00000368373.7	missense_variant	MODERATE	c.431T>G	p.Leu144Arg	1
1-155240069-G-A	5.46e-09	0.354895	3.49969	2.3678	5.00518	GBA1	ENST00000368373.7	missense_variant	MODERATE	c.124C>T	p.Pro42Ser	1
1-155238559-C-A	1.17e-09	0.313402	3.6546	2.48731	5.20054	GBA1	ENST00000368373.7	missense_variant	MODERATE	c.546G>T	p.Gln182His	0
1-155238269-C-T	4.68e-09	0.287422	3.52398	2.3841	5.04038	GBA1	ENST00000368373.7	missense_variant	MODERATE	c.626G>A	p.Arg209His	1
1-155237425-AG-A	4.33e-09	0.25345	3.53624	2.39234	5.05831	GBA1	ENST00000368373.7	frameshift_variant	HIGH	c.914delC	p.Pro305fs	1
1-155235823-C-T	1.38e-09	0.242635	3.62926	2.47021	5.16403	GBA1	ENST00000368373.7	missense_variant	MODERATE	c.1246G>A	p.Gly416Ser	0
1-155236302-C-G	1.38e-09	0.242635	3.62926	2.47021	5.16403	GBA1	ENST00000368373.7	missense_variant	MODERATE	c.1167G>C	p.Gln389His	0
1-155236277-G-A	1.56e-09	0.189986	3.60969	2.4574	5.13696	GBA1	ENST00000368373.7	stop_gained	HIGH	c.1192C>T	p.Arg398*	0
1-155238234-G-T	1.62e-09	0.172516	3.60348	2.45349	5.128	GBA1	ENST00000368373.7	missense_variant	MODERATE	c.661C>A	p.Pro221Thr	0
1-155240038-G-GAGCTGT	1.62e-09	0.172516	3.60348	2.45349	5.128	GBA1	ENST00000368373.7	conservative_inframe_insertion	MODERATE	c.149_154dupACAGCT	p.Tyr50_Ser51dup	0
1-155240048-C-T	1.69e-09	0.155087	3.59729	2.44922	5.11881	GBA1	ENST00000368373.7	missense_variant	MODERATE	c.145G>A	p.Gly49Ser	0
1-155240660-G-GC	1.69e-09	0.155087	3.59729	2.44922	5.11881	GBA1	ENST00000368373.7	frameshift_variant	HIGH	c.84dupG	p.Leu29fs	0
1-155236384-G-A	1.76e-09	0.137697	3.59112	2.44497	5.10962	GBA1	ENST00000368373.7	missense_variant	MODERATE	c.1085C>T	p.Thr362Ile	0
1-155239888-G-C	1.76e-09	0.137697	3.59112	2.44497	5.10962	GBA1	ENST00000368373.7	missense_variant&splice_region_variant	MODERATE	c.305C>G	p.Thr102Arg	0
1-155240072-G-A	1.76e-09	0.137697	3.59112	2.44497	5.10962	GBA1	ENST00000368373.7	missense_variant	MODERATE	c.121C>T	p.Arg41Cys	0
1-155235810-C-T	1.83e-09	0.120348	3.58497	2.44081	5.1021	GBA1	ENST00000368373.7	stop_gained	HIGH	c.1259G>A	p.Trp420*	0
1-155238174-C-T	1.83e-09	0.120348	3.58497	2.44081	5.1021	GBA1	ENST00000368373.7	missense_variant	MODERATE	c.721G>A	p.Gly241Arg	0
1-155236367-G-A	1.9e-09	0.103037	3.57885	2.43667	5.09304	GBA1	ENST00000368373.7	missense_variant	MODERATE	c.1102C>T	p.Arg368Cys	0
1-155235723-G-A	1.98e-09	0.0857666	3.57274	2.43254	5.08406	GBA1	ENST00000368373.7	missense_variant	MODERATE	c.1346C>T	p.Thr449Met	0
1-155235813-T-G	1.98e-09	0.0857666	3.57274	2.43254	5.08406	GBA1	ENST00000368373.7	missense_variant	MODERATE	c.1256A>C	p.Asp419Ala	0
1-155235682-T-A	2.06e-09	0.0685352	3.56666	2.42843	5.07514	GBA1	ENST00000368373.7	missense_variant&splice_region_variant	MODERATE	c.1387A>T	p.Ser463Cys	0
1-155236439-CA-C	2.06e-09	0.0685352	3.56666	2.42843	5.07514	GBA1	ENST00000368373.7	frameshift_variant	HIGH	c.1029delT	p.Tyr343fs	0
1-155238194-C-T	2.06e-09	0.0685352	3.56666	2.42843	5.07514	GBA1	ENST00000368373.7	missense_variant	MODERATE	c.701G>A	p.Gly234Glu	0
1-155238270-G-A	2.06e-09	0.0685352	3.56666	2.42843	5.07514	GBA1	ENST00000368373.7	missense_variant	MODERATE	c.625C>T	p.Arg209Cys	0
1-155239894-G-A	2.06e-09	0.0685352	3.56666	2.42843	5.07514	GBA1	ENST00000368373.7	missense_variant	MODERATE	c.299C>T	p.Thr100Met	0
1-155239989-C-CG	2.06e-09	0.0685352	3.56666	2.42843	5.07514	GBA1	ENST00000368373.7	frameshift_variant	HIGH	c.203dupC	p.Thr69fs	0
1-155240077-C-T	2.06e-09	0.0685352	3.56666	2.42843	5.07514	GBA1	ENST00000368373.7	missense_variant&splice_region_variant	MODERATE	c.116G>A	p.Gly39Asp	0
1-155240705-GC-G	2.06e-09	0.0685352	3.56666	2.42843	5.07514	GBA1	ENST00000368373.7	frameshift_variant	HIGH	c.39delG	p.Lys13fs	0
1-155235768-C-T	2.14e-09	0.0513429	3.5606	2.42433	5.06628	GBA1	ENST00000368373.7	missense_variant	MODERATE	c.1301G>A	p.Arg434His	0
1-155235772-C-A	2.14e-09	0.0513429	3.5606	2.42433	5.06628	GBA1	ENST00000368373.7	missense_variant	MODERATE	c.1297G>T	p.Val433Leu	0
1-155235823-C-G	2.14e-09	0.0513429	3.5606	2.42433	5.06628	GBA1	ENST00000368373.7	missense_variant	MODERATE	c.1246G>C	p.Gly416Arg	0
1-155236381-A-G	2.14e-09	0.0513429	3.5606	2.42433	5.06628	GBA1	ENST00000368373.7	missense_variant	MODERATE	c.1088T>C	p.Leu363Pro	0
1-155236400-C-T	2.14e-09	0.0513429	3.5606	2.42433	5.06628	GBA1	ENST00000368373.7	missense_variant	MODERATE	c.1069G>A	p.Ala357Thr	0
1-155238209-G-A	2.14e-09	0.0513429	3.5606	2.42433	5.06628	GBA1	ENST00000368373.7	missense_variant	MODERATE	c.686C>T	p.Ala229Val	0
1-155238264-C-T	2.14e-09	0.0513429	3.5606	2.42433	5.06628	GBA1	ENST00000368373.7	missense_variant	MODERATE	c.631G>A	p.Val211Ile	0
1-155239756-A-G	2.14e-09	0.0513429	3.5606	2.42433	5.06628	GBA1	ENST00000368373.7	missense_variant	MODERATE	c.314T>C	p.Leu105Pro	0
1-155239929-C-T	2.14e-09	0.0513429	3.5606	2.42433	5.06628	GBA1	ENST00000368373.7	missense_variant	MODERATE	c.264G>A	p.Met88Ile	0
1-155235247-C-T	2.23e-09	0.0341897	3.55456	2.42024	5.05748	GBA1	ENST00000368373.7	missense_variant	MODERATE	c.1453G>A	p.Ala485Thr	0
1-155235699-T-G	2.23e-09	0.0341897	3.55456	2.42024	5.05748	GBA1	ENST00000368373.7	missense_variant	MODERATE	c.1370A>C	p.Tyr457Ser	0
1-155235757-C-T	2.23e-09	0.0341897	3.55456	2.42024	5.05748	GBA1	ENST00000368373.7	missense_variant	MODERATE	c.1312G>A	p.Asp438Asn	0
1-155235771-A-G	2.23e-09	0.0341897	3.55456	2.42024	5.05748	GBA1	ENST00000368373.7	missense_variant	MODERATE	c.1298T>C	p.Val433Ala	0
1-155235777-T-C	2.23e-09	0.0341897	3.55456	2.42024	5.05748	GBA1	ENST00000368373.7	missense_variant	MODERATE	c.1292A>G	p.Asn431Ser	0
1-155235792-G-C	2.23e-09	0.0341897	3.55456	2.42024	5.05748	GBA1	ENST00000368373.7	missense_variant	MODERATE	c.1277C>G	p.Pro426Arg	0
1-155236301-T-C	2.23e-09	0.0341897	3.55456	2.42024	5.05748	GBA1	ENST00000368373.7	missense_variant	MODERATE	c.1168A>G	p.Ser390Gly	0
1-155236374-C-G	2.23e-09	0.0341897	3.55456	2.42024	5.05748	GBA1	ENST00000368373.7	missense_variant	MODERATE	c.1095G>C	p.Glu365Asp	0
1-155237564-T-C	2.23e-09	0.0341897	3.55456	2.42024	5.05748	GBA1	ENST00000368373.7	missense_variant	MODERATE	c.776A>G	p.Tyr259Cys	0
1-155238264-C-A	2.23e-09	0.0341897	3.55456	2.42024	5.05748	GBA1	ENST00000368373.7	missense_variant	MODERATE	c.631G>T	p.Val211Phe	0
1-155239656-AG-A	2.23e-09	0.0341897	3.55456	2.42024	5.05748	GBA1	ENST00000368373.7	frameshift_variant	HIGH	c.413delC	p.Pro138fs	0
1-155239753-AG-A	2.23e-09	0.0341897	3.55456	2.42024	5.05748	GBA1	ENST00000368373.7	frameshift_variant	HIGH	c.316delC	p.Leu106fs	0
1-155240069-G-T	2.23e-09	0.0341897	3.55456	2.42024	5.05748	GBA1	ENST00000368373.7	missense_variant	MODERATE	c.124C>A	p.Pro42Thr	0
1-155240071-C-A	2.23e-09	0.0341897	3.55456	2.42024	5.05748	GBA1	ENST00000368373.7	missense_variant	MODERATE	c.122G>T	p.Arg41Leu	0
1-155235205-C-G	2.32e-09	0.0170755	3.54854	2.41617	5.04875	GBA1	ENST00000368373.7	missense_variant	MODERATE	c.1495G>C	p.Val499Leu	0
1-155235274-C-G	2.32e-09	0.0170755	3.54854	2.41617	5.04875	GBA1	ENST00000368373.7	missense_variant	MODERATE	c.1426G>C	p.Val476Leu	0
1-155235290-GGA-G	2.32e-09	0.0170755	3.54854	2.41617	5.04875	GBA1	ENST00000368373.7	frameshift_variant	HIGH	c.1408_1409delTC	p.Ser470fs	0
1-155235294-C-T	2.32e-09	0.0170755	3.54854	2.41617	5.04875	GBA1	ENST00000368373.7	missense_variant	MODERATE	c.1406G>A	p.Gly469Asp	0
1-155235680-C-T	2.32e-09	0.0170755	3.54854	2.41617	5.04875	GBA1	ENST00000368373.7	splice_donor_variant&intron_variant	HIGH	c.1388+1G>A		0
1-155235680-C-G	2.32e-09	0.0170755	3.54854	2.41617	5.04875	GBA1	ENST00000368373.7	splice_donor_variant&intron_variant	HIGH	c.1388+1G>C		0
1-155235711-T-C	2.32e-09	0.0170755	3.54854	2.41617	5.04875	GBA1	ENST00000368373.7	missense_variant	MODERATE	c.1358A>G	p.Gln453Arg	0
1-155235762-A-G	2.32e-09	0.0170755	3.54854	2.41617	5.04875	GBA1	ENST00000368373.7	missense_variant	MODERATE	c.1307T>C	p.Phe436Ser	0
1-155235766-T-G	2.32e-09	0.0170755	3.54854	2.41617	5.04875	GBA1	ENST00000368373.7	missense_variant	MODERATE	c.1303A>C	p.Asn435His	0
1-155235789-T-A	2.32e-09	0.0170755	3.54854	2.41617	5.04875	GBA1	ENST00000368373.7	missense_variant	MODERATE	c.1280A>T	p.Glu427Val	0
1-155235792-G-A	2.32e-09	0.0170755	3.54854	2.41617	5.04875	GBA1	ENST00000368373.7	missense_variant	MODERATE	c.1277C>T	p.Pro426Leu	0
1-155235793-G-A	2.32e-09	0.0170755	3.54854	2.41617	5.04875	GBA1	ENST00000368373.7	missense_variant	MODERATE	c.1276C>T	p.Pro426Ser	0
1-155235798-A-G	2.32e-09	0.0170755	3.54854	2.41617	5.04875	GBA1	ENST00000368373.7	missense_variant	MODERATE	c.1271T>C	p.Leu424Pro	0
1-155235812-G-T	2.32e-09	0.0170755	3.54854	2.41617	5.04875	GBA1	ENST00000368373.7	missense_variant	MODERATE	c.1257C>A	p.Asp419Glu	0
1-155235814-C-T	2.32e-09	0.0170755	3.54854	2.41617	5.04875	GBA1	ENST00000368373.7	missense_variant	MODERATE	c.1255G>A	p.Asp419Asn	0
1-155235819-C-T	2.32e-09	0.0170755	3.54854	2.41617	5.04875	GBA1	ENST00000368373.7	stop_gained	HIGH	c.1250G>A	p.Trp417*	0
1-155235820-A-G	2.32e-09	0.0170755	3.54854	2.41617	5.04875	GBA1	ENST00000368373.7	missense_variant	MODERATE	c.1249T>C	p.Trp417Arg	0
1-155235823-C-A	2.32e-09	0.0170755	3.54854	2.41617	5.04875	GBA1	ENST00000368373.7	missense_variant	MODERATE	c.1246G>T	p.Gly416Cys	0
1-155235834-T-A	2.32e-09	0.0170755	3.54854	2.41617	5.04875	GBA1	ENST00000368373.7	missense_variant	MODERATE	c.1235A>T	p.Tyr412Phe	0
1-155236253-T-A	2.32e-09	0.0170755	3.54854	2.41617	5.04875	GBA1	ENST00000368373.7	missense_variant	MODERATE	c.1216A>T	p.Ile406Phe	0
1-155236262-T-G	2.32e-09	0.0170755	3.54854	2.41617	5.04875	GBA1	ENST00000368373.7	missense_variant	MODERATE	c.1207A>C	p.Ser403Arg	0
1-155236282-C-T	2.32e-09	0.0170755	3.54854	2.41617	5.04875	GBA1	ENST00000368373.7	stop_gained	HIGH	c.1187G>A	p.Trp396*	0
1-155236310-A-G	2.32e-09	0.0170755	3.54854	2.41617	5.04875	GBA1	ENST00000368373.7	missense_variant	MODERATE	c.1159T>C	p.Trp387Arg	0
1-155236321-C-G	2.32e-09	0.0170755	3.54854	2.41617	5.04875	GBA1	ENST00000368373.7	missense_variant	MODERATE	c.1148G>C	p.Gly383Ala	0
1-155236332-C-G	2.32e-09	0.0170755	3.54854	2.41617	5.04875	GBA1	ENST00000368373.7	missense_variant	MODERATE	c.1137G>C	p.Glu379Asp	0
1-155236349-T-C	2.32e-09	0.0170755	3.54854	2.41617	5.04875	GBA1	ENST00000368373.7	missense_variant	MODERATE	c.1120A>G	p.Met374Val	0
1-155236354-T-C	2.32e-09	0.0170755	3.54854	2.41617	5.04875	GBA1	ENST00000368373.7	missense_variant	MODERATE	c.1115A>G	p.Asn372Ser	0
1-155236390-T-G	2.32e-09	0.0170755	3.54854	2.41617	5.04875	GBA1	ENST00000368373.7	missense_variant	MODERATE	c.1079A>C	p.Lys360Thr	0
1-155237363-AG-A	2.32e-09	0.0170755	3.54854	2.41617	5.04875	GBA1	ENST00000368373.7	frameshift_variant	HIGH	c.976delC	p.Leu326fs	0
1-155237465-G-A	2.32e-09	0.0170755	3.54854	2.41617	5.04875	GBA1	ENST00000368373.7	missense_variant	MODERATE	c.875C>T	p.Pro292Leu	0
1-155237520-C-T	2.32e-09	0.0170755	3.54854	2.41617	5.04875	GBA1	ENST00000368373.7	missense_variant	MODERATE	c.820G>A	p.Glu274Lys	0
1-155238141-A-T	2.32e-09	0.0170755	3.54854	2.41617	5.04875	GBA1	ENST00000368373.7	missense_variant	MODERATE	c.754T>A	p.Phe252Ile	0
1-155238173-C-G	2.32e-09	0.0170755	3.54854	2.41617	5.04875	GBA1	ENST00000368373.7	missense_variant	MODERATE	c.722G>C	p.Gly241Ala	0
1-155238196-C-G	2.32e-09	0.0170755	3.54854	2.41617	5.04875	GBA1	ENST00000368373.7	missense_variant	MODERATE	c.699G>C	p.Lys233Asn	0
1-155238228-A-G	2.32e-09	0.0170755	3.54854	2.41617	5.04875	GBA1	ENST00000368373.7	missense_variant	MODERATE	c.667T>C	p.Trp223Arg	2
1-155238517-C-A	2.32e-09	0.0170755	3.54854	2.41617	5.04875	GBA1	ENST00000368373.7	missense_variant&splice_region_variant	MODERATE	c.588G>T	p.Lys196Asn	0
1-155238530-T-C	2.32e-09	0.0170755	3.54854	2.41617	5.04875	GBA1	ENST00000368373.7	missense_variant	MODERATE	c.575A>G	p.Asp192Gly	0
1-155238561-G-A	2.32e-09	0.0170755	3.54854	2.41617	5.04875	GBA1	ENST00000368373.7	stop_gained	HIGH	c.544C>T	p.Gln182*	0
1-155239644-C-G	2.32e-09	0.0170755	3.54854	2.41617	5.04875	GBA1	ENST00000368373.7	missense_variant	MODERATE	c.426G>C	p.Leu142Phe	0
1-155239706-C-T	2.32e-09	0.0170755	3.54854	2.41617	5.04875	GBA1	ENST00000368373.7	missense_variant	MODERATE	c.364G>A	p.Gly122Arg	0
1-155239736-G-A	2.32e-09	0.0170755	3.54854	2.41617	5.04875	GBA1	ENST00000368373.7	stop_gained	HIGH	c.334C>T	p.Gln112*	0
1-155239736-G-T	2.32e-09	0.0170755	3.54854	2.41617	5.04875	GBA1	ENST00000368373.7	missense_variant	MODERATE	c.334C>A	p.Gln112Lys	0
1-155239751-T-C	2.32e-09	0.0170755	3.54854	2.41617	5.04875	GBA1	ENST00000368373.7	missense_variant	MODERATE	c.319A>G	p.Thr107Ala	0
1-155239754-G-T	2.32e-09	0.0170755	3.54854	2.41617	5.04875	GBA1	ENST00000368373.7	missense_variant	MODERATE	c.316C>A	p.Leu106Met	0
1-155239937-G-A	2.32e-09	0.0170755	3.54854	2.41617	5.04875	GBA1	ENST00000368373.7	stop_gained	HIGH	c.256C>T	p.Arg86*	0
1-155239956-A-C	2.32e-09	0.0170755	3.54854	2.41617	5.04875	GBA1	ENST00000368373.7	stop_gained	HIGH	c.237T>G	p.Tyr79*	0
1-155240030-A-T	2.32e-09	0.0170755	3.54854	2.41617	5.04875	GBA1	ENST00000368373.7	missense_variant	MODERATE	c.163T>A	p.Cys55Ser	0
1-155240030-ACAC-A	2.32e-09	0.0170755	3.54854	2.41617	5.04875	GBA1	ENST00000368373.7	conservative_inframe_deletion	MODERATE	c.160_162delGTG	p.Val54del	0
1-155240032-A-G	2.32e-09	0.0170755	3.54854	2.41617	5.04875	GBA1	ENST00000368373.7	missense_variant	MODERATE	c.161T>C	p.Val54Ala	0
1-155240033-C-T	2.32e-09	0.0170755	3.54854	2.41617	5.04875	GBA1	ENST00000368373.7	missense_variant	MODERATE	c.160G>A	p.Val54Met	0
1-155240033-C-A	2.32e-09	0.0170755	3.54854	2.41617	5.04875	GBA1	ENST00000368373.7	missense_variant	MODERATE	c.160G>T	p.Val54Leu	0
1-155240050-A-G	2.32e-09	0.0170755	3.54854	2.41617	5.04875	GBA1	ENST00000368373.7	missense_variant	MODERATE	c.143T>C	p.Phe48Ser	0
1-155240630-C-T	2.32e-09	0.0170755	3.54854	2.41617	5.04875	GBA1	ENST00000368373.7	missense_variant&splice_region_variant	MODERATE	c.115G>A	p.Gly39Ser	0
1-155241085-C-A	2.32e-09	0.0170755	3.54854	2.41617	5.04875	GBA1	ENST00000368373.7	splice_donor_variant&intron_variant	HIGH	c.27+1G>T		0
1-155241085-CCT-C	2.38e-09	0.00648865	3.63189	2.45621	5.19573	GBA1	ENST00000368373.7	frameshift_variant&splice_region_variant	HIGH	c.26_27delAG	p.Glu9fs	1
1-155238192-A-G	2.41e-09	0	3.54254	2.41211	5.03933	GBA1	ENST00000368373.7	missense_variant	MODERATE	c.703T>C	p.Ser235Pro	0
1-155238214-A-C	2.41e-09	0	3.54254	2.41211	5.03933	GBA1	ENST00000368373.7	missense_variant	MODERATE	c.681T>G	p.Asn227Lys	2
