# Supplementary material for: Haploinsufficiency of ITSN1 is associated with a substantial increased risk of Parkinson’s disease
Source: Cell Rep. Author manuscript; Available in PMC 2025 May 30. (PMC12124131; doi:10.1016/j.celrep.2025.115355)
Supplement: 6 [file NIHMS2069108-supplement-6.xlsx]

## Sheet: pan-ancestry collapsing
Gene_Symbol	pValue	oddsRatio	oddsL95CI	oddsU95CI	model	Rank_for_model	hgnc_id	ensembl_gene_id	N_controls_without_qualifying_variant_AFR	N_controls_with_qualifying_variant_AFR	N_cases_without_qualifying_variant_AFR	N_cases_with_qualifying_variant_AFR	N_controls_without_qualifying_variant_EAS	N_controls_with_qualifying_variant_EAS	N_cases_without_qualifying_variant_EAS	N_cases_with_qualifying_variant_EAS	N_controls_without_qualifying_variant_EUR	N_controls_with_qualifying_variant_EUR	N_cases_without_qualifying_variant_EUR	N_cases_with_qualifying_variant_EUR	N_controls_without_qualifying_variant_SAS	N_controls_with_qualifying_variant_SAS	N_cases_without_qualifying_variant_SAS	N_cases_with_qualifying_variant_SAS
GBA1	6.08e-09	3.40156	2.31728	4.83616	flexnonsynmtr	1	HGNC:4177	ENSG00000177628	4403	15	32	0	2049	4	6	0	232787	591	3669	33	7225	27	69	0
GBA1	1.49e-08	2.48235	1.84645	3.27338	flexdmg	1	HGNC:4177	ENSG00000177628	4381	37	32	0	2039	14	6	0	232085	1293	3649	53	7179	73	69	0
ITSN1	6.59e-07	10.4086	4.517	21.2481	ptv	1	HGNC:6183	ENSG00000205726	4418	0	32	0	2053	0	6	0	233324	54	3693	9	7251	1	69	0
GBA1	7.11e-06	2.45726	1.67807	3.48352	ptvraredmg	1	HGNC:4177	ENSG00000177628	4396	22	32	0	2041	12	6	0	232556	822	3669	33	7225	27	69	0
GBA1	3.23e-05	4.89951	2.39003	9.04408	ptv	2	HGNC:4177	ENSG00000177628	4415	3	32	0	2052	1	6	0	233239	139	3691	11	7250	2	69	0
ATP6V1B2	3.89e-05	0	0	0.334111	flexdmg	2	HGNC:854	ENSG00000147416	4403	15	32	0	2048	5	6	0	232707	671	3702	0	7223	29	69	0
ZNF554	5.84e-05	0.233242	0.07556	0.546062	flexnonsynmtr	2	HGNC:26629	ENSG00000172006	4390	28	32	0	2045	8	6	0	232067	1311	3697	5	7218	34	69	0
NEK11	5.94e-05	1.97502	1.42037	2.67968	flexnonsynmtr	3	HGNC:18593	ENSG00000114670	4386	32	31	1	2037	16	6	0	232040	1338	3660	42	7211	41	69	0
ADH5	6.33e-05	2.49923	1.61842	3.701	flexdmg	3	HGNC:253	ENSG00000197894	4403	15	32	0	2047	6	6	0	232738	640	3676	26	7235	17	69	0
BOP1	7.02e-05	4.11844	2.08875	7.3739	syn	1	HGNC:15519	ENSG00000261236	4416	2	32	0	2050	3	6	0	233204	174	3690	12	7238	14	69	0
MERTK	7.04e-05	2.72447	1.66951	4.21742	raredmgmtr	1	HGNC:7027	ENSG00000153208	4406	12	32	0	2052	1	6	0	232909	469	3681	21	7231	21	69	0
PLEKHB2	7.55e-05	7.5274	2.90142	16.4861	UR	1	HGNC:19236	ENSG00000115762	4416	2	32	0	2053	0	6	0	233324	54	3695	7	7246	6	69	0
ADH5	0.00010467	2.72115	1.64502	4.25746	ptvraredmg	2	HGNC:253	ENSG00000197894	4404	14	32	0	2050	3	6	0	232930	448	3682	20	7236	16	69	0
ATP6V1B2	0.0003626	0	0	0.431866	ptvraredmg	7	HGNC:854	ENSG00000147416	4414	4	32	0	2051	2	6	0	232851	527	3702	0	7235	17	69	0
ATP6V1B2	0.00036362	0	0	0.430916	raredmg	5	HGNC:854	ENSG00000147416	4414	4	32	0	2050	3	6	0	232850	528	3702	0	7235	17	69	0
GBA1	0.00066135	3.00738	1.57983	5.23464	UR	4	HGNC:4177	ENSG00000177628	4411	7	32	0	2048	5	6	0	233114	264	3689	13	7244	8	69	0
GBA1	0.00100034	3.45455	1.62794	6.50589	URmtr	7	HGNC:4177	ENSG00000177628	4415	3	32	0	2052	1	6	0	233198	180	3692	10	7250	2	69	0
MERTK	0.00185219	1.63558	1.1953	2.18859	flexnonsynmtr	25	HGNC:7027	ENSG00000153208	4364	54	32	0	2033	20	6	0	231653	1725	3655	47	7142	110	69	0
GBA1	0.00354243	2.57657	1.31525	4.57326	raredmgmtr	39	HGNC:4177	ENSG00000177628	4414	4	32	0	2051	2	6	0	233094	284	3690	12	7239	13	69	0
GBA1	0.00375619	1.97623	1.22911	3.02011	raredmg	34	HGNC:4177	ENSG00000177628	4400	18	32	0	2041	12	6	0	232700	678	3680	22	7227	25	69	0
PLEKHB2	0.00511262	6.21813	1.61863	17.1416	URmtr	54	HGNC:19236	ENSG00000115762	4417	1	32	0	2053	0	6	0	233341	37	3698	4	7247	5	69	0
PLEKHB2	0.00839451	4.20989	1.32945	10.2542	raredmg	81	HGNC:19236	ENSG00000115762	4415	3	32	0	2049	4	6	0	233312	66	3697	5	7241	11	69	0
MERTK	0.0106164	1.75424	1.12777	2.61065	raredmg	106	HGNC:7027	ENSG00000153208	4393	25	32	0	2043	10	6	0	232519	859	3677	25	7205	47	69	0
ADH5	0.0138082	2.46411	1.11182	4.76418	ptv	135	HGNC:253	ENSG00000197894	4416	2	32	0	2053	0	6	0	233152	226	3693	9	7246	6	69	0
ADH5	0.0162906	1.77041	1.07371	2.75869	flexnonsynmtr	212	HGNC:253	ENSG00000197894	4405	13	32	0	2048	5	6	0	232693	685	3682	20	7216	36	69	0
PLEKHB2	0.0197354	2.4598	1.04744	4.94057	ptvraredmg	230	HGNC:19236	ENSG00000115762	4412	6	32	0	2049	4	6	0	233186	192	3694	8	7236	16	69	0
ADH5	0.0202448	2.21316	1.09274	4.0183	raredmg	227	HGNC:253	ENSG00000197894	4406	12	32	0	2050	3	6	0	233077	301	3691	11	7241	11	69	0
ADH5	0.0230759	2.82798	1.01934	6.32143	UR	228	HGNC:253	ENSG00000197894	4414	4	32	0	2050	3	6	0	233249	129	3696	6	7248	4	69	0
MERTK	0.0240676	1.55979	1.03046	2.27026	ptvraredmg	297	HGNC:7027	ENSG00000153208	4391	27	32	0	2040	13	6	0	232291	1087	3674	28	7198	54	69	0
ITSN1	0.0257882	1.57693	1.02393	2.32742	flexdmg	330	HGNC:6183	ENSG00000205726	4380	38	31	1	2038	15	6	0	232370	1008	3678	24	7228	24	68	1
ADH5	0.0277567	3.05687	0.971829	7.36918	URmtr	265	HGNC:253	ENSG00000197894	4415	3	32	0	2050	3	6	0	233278	100	3697	5	7250	2	69	0
PLEKHB2	0.0365575	2.17107	0.925917	4.35182	flexdmg	504	HGNC:19236	ENSG00000115762	4412	6	32	0	2049	4	6	0	233172	206	3694	8	7214	38	69	0
GBA1	0.0524672	3.70267	0.740171	11.4167	rec	408	HGNC:4177	ENSG00000177628	4418	0	32	0	2049	4	6	0	233335	43	3699	3	7240	12	69	0
ATP6V1B2	0.0545394	0	0	1.07082	UR	599	HGNC:854	ENSG00000147416	4416	2	32	0	2052	1	6	0	233165	213	3702	0	7244	8	69	0
ITSN1	0.0566166	1.51153	0.962716	2.26549	ptvraredmg	725	HGNC:6183	ENSG00000205726	4397	21	32	0	2040	13	6	0	232400	978	3679	23	7230	22	68	1
NEK11	0.0676278	1.62581	0.903256	2.70702	ptvraredmg	870	HGNC:18593	ENSG00000114670	4392	26	31	1	2045	8	6	0	232820	558	3688	14	7233	19	69	0
NEK11	0.0702641	1.99931	0.853366	4.00277	ptv	746	HGNC:18593	ENSG00000114670	4405	13	31	1	2051	2	6	0	233135	243	3695	7	7246	6	69	0
ATP6V1B2	0.0810586	0	0	1.1982	raredmgmtr	924	HGNC:854	ENSG00000147416	4417	1	32	0	2052	1	6	0	233187	191	3702	0	7245	7	69	0
NEK11	0.0836039	1.53476	0.918095	2.41615	flexdmg	1178	HGNC:18593	ENSG00000114670	4388	30	31	1	2041	12	6	0	232633	745	3684	18	7217	35	69	0
ITSN1	0.0999104	1.6806	0.798763	3.12848	UR	1149	HGNC:6183	ENSG00000205726	4413	5	32	0	2047	6	6	0	233012	366	3692	10	7242	10	69	0
NEK11	0.101626	0.324566	0.0391551	1.18094	syn	1403	HGNC:18593	ENSG00000114670	4408	10	32	0	2044	9	6	0	233007	371	3700	2	7234	18	69	0
ITSN1	0.109475	1.87839	0.746575	3.93493	URmtr	1168	HGNC:6183	ENSG00000205726	4416	2	32	0	2050	3	6	0	233148	230	3695	7	7246	6	69	0
ITSN1	0.110487	1.37323	0.900119	2.01086	flexnonsynmtr	1643	HGNC:6183	ENSG00000205726	4389	29	32	0	2036	17	6	0	232192	1186	3675	27	7187	65	69	0
NEK11	0.117354	3.51937	0.411445	13.6079	rec	1008	HGNC:18593	ENSG00000114670	4406	12	32	0	2053	0	6	0	233349	29	3700	2	7250	2	69	0
PLEKHB2	0.123044	1.79167	0.712608	3.74932	syn	1715	HGNC:19236	ENSG00000115762	4406	12	32	0	2052	1	6	0	233153	225	3695	7	7226	26	69	0
NEK11	0.124723	2.13684	0.572693	5.618	URmtr	1358	HGNC:18593	ENSG00000114670	4414	4	32	0	2050	3	6	0	233266	112	3698	4	7246	6	69	0
PLEKHB2	0.138196	1.58796	0.814141	2.80266	flexnonsynmtr	2077	HGNC:19236	ENSG00000115762	4402	16	32	0	2049	4	6	0	232931	447	3690	12	7216	36	69	0
PLEKHB2	0.140666	3.13607	0.367406	12.0768	raredmgmtr	1686	HGNC:19236	ENSG00000115762	4418	0	32	0	2051	2	6	0	233340	38	3700	2	7249	3	69	0
ITSN1	0.177552	0.709587	0.411831	1.14143	syn	2499	HGNC:6183	ENSG00000205726	4366	52	32	0	2030	23	6	0	231939	1439	3685	17	7185	67	69	0
MERTK	0.190343	1.26893	0.863715	1.80185	flexdmg	2871	HGNC:7027	ENSG00000153208	4374	44	32	0	2034	19	6	0	231857	1521	3670	32	7173	79	69	0
ADH5	0.209804	1.81188	0.580818	4.3123	raredmgmtr	2594	HGNC:253	ENSG00000197894	4414	4	32	0	2050	3	6	0	233210	168	3697	5	7246	6	69	0
ATP6V1B2	0.2715	0	0	1.92227	URmtr	3173	HGNC:854	ENSG00000147416	4418	0	32	0	2053	0	6	0	233257	121	3702	0	7249	3	69	0
ATP6V1B2	0.277611	0.275056	0.00693532	1.54847	flexnonsynmtr	4402	HGNC:854	ENSG00000147416	4417	1	32	0	2051	2	6	0	233160	218	3701	1	7235	17	69	0
NEK11	0.292407	1.56907	0.5699	3.46783	raredmgmtr	3662	HGNC:18593	ENSG00000114670	4415	3	32	0	2049	4	6	0	233145	233	3696	6	7242	10	69	0
ITSN1	0.294585	2.96628	0.0720708	18.2108	rec	2592	HGNC:6183	ENSG00000205726	4415	3	32	0	2052	1	6	0	233362	16	3701	1	7246	6	69	0
BOP1	0.317082	1.31183	0.673333	2.31171	flexnonsynmtr	5049	HGNC:15519	ENSG00000261236	4404	14	32	0	2049	4	6	0	232818	560	3691	11	7235	17	68	1
NEK11	0.323086	1.61035	0.433285	4.20716	UR	4239	HGNC:18593	ENSG00000114670	4411	7	32	0	2050	3	6	0	233230	148	3698	4	7244	8	69	0
ADH5	0.337139	1.39135	0.505961	3.06966	syn	4944	HGNC:253	ENSG00000197894	4407	11	32	0	2051	2	6	0	233125	253	3697	5	7229	23	68	1
ZNF554	0.387608	0.550959	0.113003	1.62474	flexdmg	6034	HGNC:26629	ENSG00000172006	4414	4	32	0	2051	2	6	0	233048	330	3699	3	7234	18	69	0
MERTK	0.399313	1.46854	0.175083	5.46496	rec	3470	HGNC:7027	ENSG00000153208	4404	14	32	0	2051	2	6	0	233302	76	3700	2	7247	5	69	0
NEK11	0.421558	1.27592	0.546694	2.54093	raredmg	5993	HGNC:18593	ENSG00000114670	4404	14	32	0	2047	6	6	0	232998	380	3694	8	7239	13	69	0
MERTK	0.425824	0.758316	0.376901	1.36469	syn	6458	HGNC:7027	ENSG00000153208	4387	31	32	0	2044	9	6	0	232502	876	3691	11	7216	36	69	0
PLEKHB2	0.474877	1.4208	0.28924	4.2449	ptv	5719	HGNC:19236	ENSG00000115762	4416	2	32	0	2052	1	6	0	233249	129	3699	3	7247	5	69	0
MERTK	0.499072	0.601136	0.123265	1.77393	UR	6868	HGNC:7027	ENSG00000153208	4407	11	32	0	2050	3	6	0	233080	298	3699	3	7234	18	69	0
ZNF554	0.506501	0.556832	0.114198	1.64225	ptvraredmg	7797	HGNC:26629	ENSG00000172006	4414	4	32	0	2051	2	6	0	233048	330	3699	3	7240	12	69	0
GBA1	0.530573	1.20584	0.481154	2.51178	syn	8143	HGNC:4177	ENSG00000177628	4408	10	32	0	2049	4	6	0	233033	345	3695	7	7226	26	69	0
ITSN1	0.593841	0.738875	0.269739	1.62075	raredmgmtr	7679	HGNC:6183	ENSG00000205726	4406	12	32	0	2046	7	6	0	232878	500	3696	6	7244	8	69	0
ZNF554	0.636743	0.65552	0.134341	1.93628	ptv	7676	HGNC:26629	ENSG00000172006	4415	3	32	0	2053	0	6	0	233094	284	3699	3	7247	5	69	0
ZNF554	0.640054	0	0	2.96301	URmtr	8659	HGNC:26629	ENSG00000172006	4416	2	32	0	2052	1	6	0	233300	78	3702	0	7250	2	69	0
ZNF554	0.65135	0	0	2.68258	UR	9362	HGNC:26629	ENSG00000172006	4416	2	32	0	2052	1	6	0	233293	85	3702	0	7248	4	69	0
ATP6V1B2	0.682428	1.13399	0.452678	2.36048	syn	10832	HGNC:854	ENSG00000147416	4398	20	32	0	2046	7	6	0	233013	365	3697	5	7228	24	67	2
ITSN1	0.894888	1.02041	0.568259	1.69392	raredmg	13034	HGNC:6183	ENSG00000205726	4397	21	32	0	2040	13	6	0	232475	903	3688	14	7232	20	68	1
ATP6V1B2	1	0	0	13.0399	ptv	9660	HGNC:854	ENSG00000147416	4418	0	32	0	2053	0	6	0	233359	19	3702	0	7251	1	69	0
ATP6V1B2	1	0	0	51.2522	rec	6477	HGNC:854	ENSG00000147416	4417	1	32	0	2053	0	6	0	233373	5	3702	0	7251	1	69	0
ZNF554	1	0	0	5.83053	raredmg	13167	HGNC:26629	ENSG00000172006	4417	1	32	0	2052	1	6	0	233340	38	3702	0	7247	5	69	0
ZNF554	1	0	0	7.59791	raredmgmtr	11437	HGNC:26629	ENSG00000172006	4418	0	32	0	2052	1	6	0	233347	31	3702	0	7250	2	69	0
ZNF554	1	0	0	19.1683	rec	6477	HGNC:26629	ENSG00000172006	4413	5	32	0	2052	1	6	0	233368	10	3702	0	7250	2	69	0
ZNF554	1	0.95922	0.309275	2.26287	syn	14520	HGNC:26629	ENSG00000172006	4407	11	32	0	2044	9	6	0	233064	314	3697	5	7239	13	69	0
ADH5	1	0.985013	0.0245529	5.69164	rec	6477	HGNC:253	ENSG00000197894	4418	0	32	0	2053	0	6	0	233314	64	3701	1	7252	0	69	0
BOP1	1	0	0	33.5395	UR	11985	HGNC:15519	ENSG00000261236	4418	0	32	0	2053	0	6	0	233370	8	3702	0	7251	1	69	0
BOP1	1	0	0	33.5395	URmtr	10845	HGNC:15519	ENSG00000261236	4418	0	32	0	2053	0	6	0	233370	8	3702	0	7251	1	69	0
BOP1	1	0	0	13.6149	flexdmg	14915	HGNC:15519	ENSG00000261236	4418	0	32	0	2053	0	6	0	233361	17	3702	0	7249	3	69	0
BOP1	1	0	0	25.1283	ptv	9660	HGNC:15519	ENSG00000261236	4418	0	32	0	2053	0	6	0	233367	11	3702	0	7252	0	69	0
BOP1	1	0	0	13.6149	ptvraredmg	14449	HGNC:15519	ENSG00000261236	4418	0	32	0	2053	0	6	0	233361	17	3702	0	7249	3	69	0
BOP1	1	0	0	152.333	raredmg	13167	HGNC:15519	ENSG00000261236	4418	0	32	0	2053	0	6	0	233375	3	3702	0	7252	0	69	0
BOP1	1	0	0	152.333	raredmgmtr	11437	HGNC:15519	ENSG00000261236	4418	0	32	0	2053	0	6	0	233375	3	3702	0	7252	0	69	0
BOP1	1	0	0	336.487	rec	6477	HGNC:15519	ENSG00000261236	4418	0	32	0	2053	0	6	0	233376	2	3702	0	7252	0	69	0
MERTK	1	0.858994	0.175734	2.54459	URmtr	10845	HGNC:7027	ENSG00000153208	4413	5	32	0	2053	0	6	0	233168	210	3699	3	7239	13	69	0
MERTK	1	0.83433	0.170704	2.47109	ptv	9660	HGNC:7027	ENSG00000153208	4417	1	32	0	2051	2	6	0	233154	224	3699	3	7249	3	69	0
PLEKHB2	1	0.99964	0.0249149	5.77745	rec	6477	HGNC:19236	ENSG00000115762	4417	1	32	0	2053	0	6	0	233316	62	3701	1	7251	1	69	0
