# Supplementary material for: Haploinsufficiency of ITSN1 is associated with a substantial increased risk of Parkinson’s disease
Source: Cell Rep. Author manuscript; Available in PMC 2025 May 30. (PMC12124131; doi:10.1016/j.celrep.2025.115355)
Supplement: 7 [file NIHMS2069108-supplement-7.xlsx]

## Sheet: ITSN1 PTVs
variantID	MANE_Feature_ID	MANE_Annotation	MANE_Annotation_Impact	MANE_HGVS.c	MANE_HGVS.p	Most_Damaging_effect_Feature_ID	Most_Damaging_effect_Annotation	Most_Damaging_effect_Annotation_Impact	Most_Damaging_effect_HGVS.c	Most_Damaging_effect_HGVS.p	n_UKBEUR_cases	n_UKBEUR_ctrls	n_AMP_PD_cases	n_AOU_ctrls	n_100kGP_cases	n_100kGP_ctrls
21-33718835-C-T	ENST00000381318.7	stop_gained	HIGH	c.7C>T	p.Gln3*	NA	NA	NA	NA	NA	NA	NA	NA	NA	0	1
21-33721271-G-A	ENST00000381318.7	splice_donor_variant&intron_variant	HIGH	c.121+1G>A	NA	NA	NA	NA	NA	NA	0	1	NA	NA	NA	NA
21-33722629-C-CA	ENST00000381318.7	frameshift_variant	HIGH	c.165dupA	p.Pro56fs	NA	NA	NA	NA	NA	NA	NA	NA	NA	0	1
21-33735152-TC-T	ENST00000381318.7	frameshift_variant	HIGH	c.299delC	p.Pro100fs	NA	NA	NA	NA	NA	NA	NA	1	NA	NA	NA
21-33750145-A-G	ENST00000381318.7	missense_variant&splice_region_variant	MODERATE	c.349A>G	p.Met117Val	ENST00000379960.9	start_lost	HIGH	c.1A>G	p.Met1?	NA	NA	NA	1	NA	NA
21-33750175-AC-A	ENST00000381318.7	frameshift_variant	HIGH	c.380delC	p.Thr127fs	NA	NA	NA	NA	NA	0	1	NA	NA	NA	NA
21-33750181-G-GT	ENST00000381318.7	frameshift_variant	HIGH	c.387dupT	p.Ala130fs	NA	NA	NA	NA	NA	0	1	NA	NA	NA	NA
21-33750230-C-CA	ENST00000381318.7	frameshift_variant	HIGH	c.434_435insA	p.Leu146fs	NA	NA	NA	NA	NA	0	1	NA	NA	NA	NA
21-33750233-TAGTA-T	ENST00000381318.7	frameshift_variant	HIGH	c.438_441delAGTA	p.Val147fs	NA	NA	NA	NA	NA	0	1	NA	NA	NA	NA
21-33750252-A-G	ENST00000381318.7	synonymous_variant	LOW	c.456A>G	p.Thr152Thr	ENST00000399353.5	splice_acceptor_variant&intron_variant	HIGH	c.347-2A>G		0	2	NA	NA	NA	NA
21-33750261-G-GC	ENST00000381318.7	frameshift_variant	HIGH	c.472dupC	p.Leu158fs	NA	NA	NA	NA	NA	0	1	NA	NA	1	0
21-33750261-GC-G	ENST00000381318.7	frameshift_variant	HIGH	c.472delC	p.Leu158fs	NA	NA	NA	NA	NA	0	1	NA	NA	NA	NA
21-33750267-C-CA	ENST00000381318.7	frameshift_variant	HIGH	c.471_472insA	p.Leu158fs	NA	NA	NA	NA	NA	0	1	NA	NA	NA	NA
21-33755348-C-A	ENST00000381318.7	stop_gained	HIGH	c.675C>A	p.Tyr225*	NA	NA	NA	NA	NA	0	1	NA	NA	NA	NA
21-33755355-TTA-T	ENST00000381318.7	frameshift_variant	HIGH	c.684_685delAT	p.Leu228fs	NA	NA	NA	NA	NA	1	0	NA	NA	NA	NA
21-33761986-G-A	ENST00000381318.7	stop_gained&splice_region_variant	HIGH	c.788G>A	p.Trp263*	NA	NA	NA	NA	NA	0	1	NA	NA	NA	NA
21-33767720-C-T	ENST00000381318.7	stop_gained	HIGH	c.934C>T	p.Arg312*	NA	NA	NA	NA	NA	NA	NA	NA	1	NA	NA
21-33767830-T-C	ENST00000381318.7	splice_donor_variant&intron_variant	HIGH	c.1042+2T>C	NA	NA	NA	NA	NA	NA	1	0	NA	NA	NA	NA
21-33772120-C-T	ENST00000381318.7	stop_gained	HIGH	c.1102C>T	p.Arg368*	NA	NA	NA	NA	NA	0	1	NA	1	NA	NA
21-33772153-G-T	ENST00000381318.7	stop_gained	HIGH	c.1135G>T	p.Glu379*	NA	NA	NA	NA	NA	0	1	NA	NA	NA	NA
21-33772324-G-A	ENST00000381318.7	splice_donor_variant&intron_variant	HIGH	c.1305+1G>A	NA	NA	NA	NA	NA	NA	1	0	NA	NA	NA	NA
21-33774727-A-C	ENST00000381318.7	splice_acceptor_variant&intron_variant	HIGH	c.1306-2A>C	NA	NA	NA	NA	NA	NA	0	1	NA	NA	NA	NA
21-33774756-C-T	ENST00000381318.7	stop_gained	HIGH	c.1333C>T	p.Arg445*	NA	NA	NA	NA	NA	0	1	NA	NA	NA	NA
21-33774809-CAAAG-C	ENST00000381318.7	frameshift_variant	HIGH	c.1389_1392delAGAA	p.Lys463fs	NA	NA	NA	NA	NA	0	1	NA	NA	NA	NA
21-33774853-CTT-C	ENST00000381318.7	frameshift_variant	HIGH	c.1432_1433delTT	p.Leu478fs	NA	NA	NA	NA	NA	0	1	NA	NA	NA	NA
21-33774967-G-T	ENST00000381318.7	splice_acceptor_variant&intron_variant	HIGH	c.1456-1G>T	NA	NA	NA	NA	NA	NA	0	1	NA	NA	NA	NA
21-33774973-T-TA	ENST00000381318.7	frameshift_variant	HIGH	c.1466dupA	p.His490fs	NA	NA	NA	NA	NA	0	1	NA	NA	NA	NA
21-33775034-C-T	ENST00000381318.7	stop_gained	HIGH	c.1522C>T	p.Gln508*	NA	NA	NA	NA	NA	0	1	NA	NA	NA	NA
21-33781500-C-CA	ENST00000381318.7	frameshift_variant	HIGH	c.1637dupA	p.Ile547fs	NA	NA	NA	NA	NA	0	1	NA	NA	NA	NA
21-33781524-C-T	ENST00000381318.7	stop_gained	HIGH	c.1660C>T	p.Gln554*	NA	NA	NA	NA	NA	0	1	NA	NA	NA	NA
21-33782101-C-T	ENST00000381318.7	stop_gained	HIGH	c.1792C>T	p.Gln598*	NA	NA	NA	NA	NA	2	1	NA	NA	NA	NA
21-33797380-C-T	ENST00000381318.7	stop_gained&splice_region_variant	HIGH	c.1954C>T	p.Arg652*	NA	NA	NA	NA	NA	0	1	NA	1	NA	NA
21-33799930-G-C	ENST00000381318.7	splice_donor_variant&intron_variant	HIGH	c.2304+1G>C	NA	NA	NA	NA	NA	NA	0	1	NA	NA	NA	NA
21-33810975-G-GTGGA	ENST00000381318.7	frameshift_variant&stop_gained	HIGH	c.2323_2326dupGATG	p.Glu776fs	NA	NA	NA	NA	NA	0	1	NA	NA	NA	NA
21-33811111-C-G	ENST00000381318.7	stop_gained	HIGH	c.2456C>G	p.Ser819*	NA	NA	NA	NA	NA	0	1	NA	NA	NA	NA
21-33811177-C-G	ENST00000381318.7	stop_gained	HIGH	c.2522C>G	p.Ser841*	NA	NA	NA	NA	NA	NA	NA	NA	1	NA	NA
21-33811223-G-T	ENST00000381318.7	splice_donor_variant&intron_variant	HIGH	c.2567+1G>T	NA	NA	NA	NA	NA	NA	2	7	NA	NA	NA	NA
21-33818380-CAT-C	ENST00000381318.7	frameshift_variant	HIGH	c.2842_2843delAT	p.Met948fs	NA	NA	NA	NA	NA	0	1	NA	NA	NA	NA
21-33818389-G-A	ENST00000381318.7	stop_gained	HIGH	c.2850G>A	p.Trp950*	NA	NA	NA	NA	NA	0	1	NA	NA	NA	NA
21-33818434-C-G	ENST00000381318.7	stop_gained	HIGH	c.2895C>G	p.Tyr965*	NA	NA	NA	NA	NA	1	1	NA	NA	NA	NA
21-33818473-G-A	ENST00000381318.7	splice_donor_variant&intron_variant	HIGH	c.2933+1G>A	NA	NA	NA	NA	NA	NA	NA	NA	1	NA	NA	NA
21-33818474-T-C	ENST00000381318.7	splice_donor_variant&intron_variant	HIGH	c.2933+2T>C	NA	NA	NA	NA	NA	NA	0	1	NA	NA	NA	NA
21-33823519-G-T	ENST00000381318.7	stop_gained	HIGH	c.3049G>T	p.Glu1017*	NA	NA	NA	NA	NA	0	1	NA	NA	NA	NA
21-33823623-TTC-T	ENST00000381318.7	frameshift_variant	HIGH	c.3155_3156delCT	p.Ser1052fs	NA	NA	NA	NA	NA	0	1	NA	NA	NA	NA
21-33829704-C-T	ENST00000381318.7	stop_gained	HIGH	c.3310C>T	p.Arg1104*	NA	NA	NA	NA	NA	0	1	NA	1	NA	NA
21-33834387-T-TC	ENST00000381318.7	frameshift_variant	HIGH	c.3434dupC	p.Thr1146fs	NA	NA	NA	NA	NA	0	1	NA	NA	NA	NA
21-33834414-ATT-A	ENST00000381318.7	frameshift_variant	HIGH	c.3460_3461delTT	p.Leu1154fs	NA	NA	NA	NA	NA	0	1	NA	NA	NA	NA
21-33836476-C-T	ENST00000381318.7	stop_gained	HIGH	c.3505C>T	p.Gln1169*	NA	NA	NA	NA	NA	0	1	NA	NA	NA	NA
21-33836582-T-TC	ENST00000381318.7	frameshift_variant	HIGH	c.3614dupC	p.Ser1206fs	NA	NA	NA	NA	NA	0	1	NA	NA	NA	NA
21-33836586-A-ACTTG	ENST00000381318.7	frameshift_variant	HIGH	c.3615_3616insCTTG	p.Ser1206fs	NA	NA	NA	NA	NA	0	1	NA	NA	NA	NA
21-33836589-CA-C	ENST00000381318.7	frameshift_variant	HIGH	c.3620delA	p.Asn1207fs	NA	NA	NA	NA	NA	0	1	NA	NA	NA	NA
21-33836595-T-G	ENST00000381318.7	stop_gained	HIGH	c.3624T>G	p.Tyr1208*	NA	NA	NA	NA	NA	NA	NA	1	NA	NA	NA
21-33836623-AGCCAGCAATGTAAGTGCCCTG-A	ENST00000381318.7	frameshift_variant&splice_donor_variant&splice_region_variant&intron_variant	HIGH	c.3654_3661+13delCCAGCAATGTAAGTGCCCTGG	p.Ser1218fs	NA	NA	NA	NA	NA	NA	NA	NA	1	NA	NA
21-33856736-G-A	ENST00000381318.7	stop_gained&splice_region_variant	HIGH	c.3662G>A	p.Trp1221*	NA	NA	NA	NA	NA	NA	NA	NA	1	NA	NA
21-33856786-C-T	ENST00000381318.7	stop_gained	HIGH	c.3712C>T	p.Arg1238*	NA	NA	NA	NA	NA	1	2	NA	1	NA	NA
21-33858743-A-AT	ENST00000381318.7	frameshift_variant	HIGH	c.3846dupT	p.Val1283fs	NA	NA	NA	NA	NA	0	1	NA	NA	NA	NA
21-33865182-G-T	ENST00000381318.7	stop_gained	HIGH	c.3922G>T	p.Glu1308*	NA	NA	NA	NA	NA	0	1	NA	NA	NA	NA
21-33882371-T-TC	ENST00000381318.7	frameshift_variant	HIGH	c.4471dupC	p.Gln1491fs	NA	NA	NA	NA	NA	NA	NA	1	NA	NA	NA
21-33883586-ACC-A	ENST00000381318.7	frameshift_variant	HIGH	c.4592_4593delCC	p.Thr1531fs	NA	NA	NA	NA	NA	0	1	NA	NA	NA	NA
21-33885049-G-A	ENST00000381318.7	stop_gained	HIGH	c.4685G>A	p.Trp1562*	NA	NA	NA	NA	NA	0	2	NA	NA	NA	NA
21-33885125-T-C	ENST00000381318.7	splice_donor_variant&intron_variant	HIGH	c.4759+2T>C	NA	NA	NA	NA	NA	NA	0	2	NA	NA	NA	NA
