# Supplementary material for: Haploinsufficiency of ITSN1 is associated with a substantial increased risk of Parkinson’s disease
Source: Cell Rep. Author manuscript; Available in PMC 2025 May 30. (PMC12124131; doi:10.1016/j.celrep.2025.115355)
Supplement: 8 [file NIHMS2069108-supplement-8.xlsx]

## Sheet: ITSN1 transcripts
ITSN1_transcript	nCaseQV	nCaseNoQV	nCtrlQV	nCtrlNoQV	pValue	oddsRatio	oddsLCI	oddsUCI	transcript_basepairs_length	protein_aminoacid_length
ENST00000381318.7	9	3693	52	233326	4.56e-07	10.9345	4.73316	22.4142	17015	1721
ENST00000399367.7	9	3693	52	233326	4.56e-07	10.9345	4.73316	22.4142	5722	1717
ENST00000399355.6	8	3694	41	233337	8.95e-07	12.3278	4.98692	26.6369	4003	1150
ENST00000399349.5	8	3694	41	233337	8.95e-07	12.3278	4.98692	26.6369	5191	1145
ENST00000399353.5	8	3694	42	233336	1.05e-06	12.0277	4.87571	25.9596	3913	1179
ENST00000381291.8	8	3694	43	233335	1.23e-06	11.7495	4.76907	25.292	5437	1221
ENST00000399352.5	8	3694	43	233335	1.23e-06	11.7495	4.76907	25.292	5408	1216
ENST00000399338.8	7	3695	32	233346	2.23e-06	13.816	5.14262	31.8965	3115	1021
ENST00000381285.8	7	3695	33	233345	2.67e-06	13.3973	4.99766	30.8022	6107	878
ENST00000379960.9	5	3697	19	233359	3.07e-05	16.6117	4.84464	46.0642	3026	238
ENST00000381283.7	2	3700	5	233373	0.00485887	25.211	2.40157	153.946	1116	361
ENST00000440794.2	2	3700	10	233368	0.0144997	12.6167	1.34339	59.2153	936	260
ENST00000444491.5	0	3702	1	233377	1	0	0	2367.68	827	115
ENST00000451686.5	0	3702	1	233377	1	0	0	2367.68	501	78
ENST00000381284.7	0	3702	7	233371	1	0	0	43.7571	949	316
ENST00000415023.1	0	3702	5	233373	1	0	0	68.8099	519	173
