# Supplementary material for: Haploinsufficiency of ITSN1 is associated with a substantial increased risk of Parkinson’s disease
Source: Cell Rep. Author manuscript; Available in PMC 2025 May 30. (PMC12124131; doi:10.1016/j.celrep.2025.115355)
Supplement: 9 [file NIHMS2069108-supplement-9.xlsx]

## Sheet: gnomAD ITSN1 PTVs
variantID	AC	AC_nfe	AF	AF_nfe	AN	AN_nfe	non_neuro_AC	non_neuro_AC_nfe	non_neuro_AF	non_neuro_AF_nfe	non_neuro_AN	non_neuro_AN_nfe
chr21-33722651-G-A	1	0	4.84e-06	0	206736	99808	1	0	5.88e-06	0	170206	77466
chr21-33735156-CCT-C	1	1	3.98e-06	8.8e-06	251174	113598	0	0	0	0	207918	89482
chr21-33735321-G-GA	1	0	5.96e-06	0	167808	65424	1	0	7.1e-06	0	140892	53586
chr21-33750323-G-C	2	2	7.97e-06	1.76e-05	251054	113448	1	1	4.81e-06	1.12e-05	208030	89514
chr21-33750323-G-T	1	0	3.98e-06	0	251054	113448	1	0	4.81e-06	0	208030	89514
chr21-33751809-G-A	1	1	4.03e-06	8.87e-06	248092	112782	1	1	4.87e-06	1.13e-05	205284	88810
chr21-33767720-C-T	1	1	4.07e-06	8.9e-06	245614	112316	0	0	0	0	202782	88318
chr21-33772086-GA-G	1	1	3.98e-06	8.79e-06	251422	113710	1	1	4.81e-06	1.12e-05	208100	89530
chr21-33772144-C-T	1	1	3.98e-06	8.79e-06	251404	113708	1	1	4.81e-06	1.12e-05	208086	89532
chr21-33772179-G-GC	1	0	3.98e-06	0	251088	113520	0	0	0	0	207868	89412
chr21-33772325-T-C	1	0	6.36e-06	0	157178	60820	1	0	7.47e-06	0	133782	50554
chr21-33774812-AG-A	1	1	3.98e-06	8.8e-06	251358	113690	1	1	4.81e-06	1.12e-05	208060	89530
chr21-33774967-G-A	1	1	4.02e-06	8.86e-06	248544	112914	1	1	4.87e-06	1.13e-05	205504	88814
chr21-33782101-C-T	1	1	3.98e-06	8.79e-06	251258	113708	0	0	0	0	207944	89514
chr21-33782134-G-GTAAC	1	1	3.99e-06	8.81e-06	250678	113526	1	1	4.82e-06	1.12e-05	207426	89340
chr21-33799807-G-A	1	0	4.01e-06	0	249320	113102	1	0	4.85e-06	0	206182	88990
chr21-33799935-A-G	1	1	4.01e-06	8.82e-06	249594	113342	1	1	4.85e-06	1.12e-05	206362	89184
chr21-33802436-G-C	1	1	3.98e-06	8.8e-06	251084	113664	1	1	4.81e-06	1.12e-05	207766	89484
chr21-33811149-A-AC	1	0	3.99e-06	0	250826	113280	0	0	0	0	207732	89278
chr21-33811223-G-T	1	1	4.53e-06	9.88e-06	220802	101238	1	1	5.47e-06	1.26e-05	182710	79202
chr21-33817247-A-AC	1	0	6.73e-06	0	148536	54626	1	0	8.08e-06	0	123822	44460
chr21-33817332-GC-G	2	2	1.34e-05	3.64e-05	148890	54992	0	0	0	0	124318	44696
chr21-33817369-C-T	14	4	9.39e-05	7.27e-05	149106	54990	11	2	8.85e-05	4.48e-05	124298	44682
chr21-33817384-C-CA	1	0	6.7e-06	0	149322	55082	1	0	8.04e-06	0	124314	44714
chr21-33817390-C-CT	1	0	6.7e-06	0	149346	55100	0	0	0	0	124244	44660
chr21-33817415-C-G	1	0	6.69e-06	0	149382	55138	0	0	0	0	124200	44644
chr21-33817556-ATC-A	2	1	1.33e-05	1.79e-05	150314	55836	0	0	0	0	125126	45300
chr21-33817579-TG-T	8	0	5.37e-05	0	148910	55280	8	0	6.46e-05	0	123864	44752
chr21-33817581-A-T	8	0	5.37e-05	0	148870	55280	8	0	6.46e-05	0	123830	44752
chr21-33818380-CAT-C	1	1	3.98e-06	8.79e-06	251496	113770	0	0	0	0	208136	89558
chr21-33819281-C-T	1	0	3.98e-06	0	251326	113732	1	0	4.81e-06	0	208102	89544
chr21-33823624-TCTAA-T	1	0	3.98e-06	0	251276	113642	1	0	4.81e-06	0	208006	89510
chr21-33826825-G-A	1	1	3.98e-06	8.79e-06	251474	113756	1	1	4.81e-06	1.12e-05	208114	89544
chr21-33826834-G-A	1	1	3.98e-06	8.79e-06	251462	113748	1	1	4.81e-06	1.12e-05	208102	89536
chr21-33826864-G-A	1	0	3.98e-06	0	251456	113742	0	0	0	0	208100	89534
chr21-33836987-G-GAATC	2	0	7.98e-06	0	250740	113494	0	0	0	0	207518	89342
chr21-33858686-AT-A	3	0	1.2e-05	0	249210	113124	0	0	0	0	206044	88938
chr21-33867230-CAG-C	1	0	3.99e-06	0	250896	113558	1	0	4.82e-06	0	207604	89376
chr21-33883673-T-G	1	0	3.98e-06	0	251268	113614	1	0	4.81e-06	0	208042	89528
chr21-33885437-A-C	1	1	3.98e-06	8.79e-06	251400	113746	1	1	4.81e-06	1.12e-05	208044	89538
chr21-33886397-C-T	1	1	3.99e-06	8.83e-06	250376	113284	1	1	4.82e-06	1.12e-05	207330	89238
chr21-33888298-T-C	2	2	8.06e-06	1.79e-05	247996	111862	1	1	4.86e-06	1.13e-05	205650	88360
